# Supplementary material for: Evidence for Widespread Exonic Small RNAs in the Glaucophyte Alga Cyanophora paradoxa
Source: PLoS One. 2013 Jul 3;8(7):e67669. doi: 10.1371/journal.pone.0067669 (PMC3700990; doi:10.1371/journal.pone.0067669)
Supplement: Table S1 — Transcriptome-wide mapping of exonic sRNAs in C. paradoxa. (XLSX) [file pone.0067669.s003.xlsx]

## Sheet: sRNAsABCD redundant mapping2 
Table S1. Transcriptome-wide mapping of exonic sRNAs in C. paradoxa.
CDS					Annotation		sRNA mapping			Degradome mapping
	Reference length	Swiss-Prot Hit	UniProt ID	GI number	Putative function	GO terms	Mapped sRNAs	sense	antisense	Mapped degradome	sense	antisense
Glaucophyta-Cyanophora_paradoxa_dxContig55778x1	831	-	-	-	-	-	322991	1165	321826	886	838	48
Glaucophyta-Cyanophora_paradoxa_dxContig44305x1	1341	-	-	-	-	-	254217	1975	252242	1446	436	1010
Glaucophyta-Cyanophora_paradoxa_dxContig8984x1	495	-	-	-	-	-	112096	283	111813	638	631	7
Glaucophyta-Cyanophora_paradoxa_dxContig6976x2	1031	-	-	-	-	-	92525	94	92431	78	69	9
Glaucophyta-Cyanophora_paradoxa_dxContig9374x4	3309	-	-	-	-	-	73455	398	73057	46	29	17
Glaucophyta-Cyanophora_paradoxa_dxContig37067x5	1575	-	-	-	-	-	61783	88	61695	710	696	14
Glaucophyta-Cyanophora_paradoxa_dxContig23674x1	258	-	-	-	-	-	52355	243	52112	32	30	2
Glaucophyta-Cyanophora_paradoxa_dxContig37295x2	1743	-	-	-	-	-	51017	169	50848	108	99	9
Glaucophyta-Cyanophora_paradoxa_dxContig37156x2	648	-	-	-	-	-	40443	69	40374	1	0	1
Glaucophyta-Cyanophora_paradoxa_dxContig25822x3	1497	-	-	-	-	-	23014	9	23005	65	61	4
Glaucophyta-Cyanophora_paradoxa_dxContig27678x1	1608	-	-	-	-	-	16958	15287	1671	2682	73	2609
Glaucophyta-Cyanophora_paradoxa_dxContig25525x3	819	PPDK1_ORYSJ	Q6AVA8	75254569	Pyruvate, phosphate dikinase 1, chloroplastic	cytosol [C];pyruvate, phosphate dikinase activity [F];lipid biosynthetic process [P];response to light stimulus [P];plastid [C];ATP binding [F];starch biosynthetic process [P];phosphorylation [P];kinase activity [F];EC:2.7.9.1;	16937	640	16297	488	479	9
Glaucophyta-Cyanophora_paradoxa_dxContig27075x1	1071	-	-	-	-	-	16298	42	16256	0	0	0
Glaucophyta-Cyanophora_paradoxa_dxContig26758x1	720	-	-	-	-	-	12854	2	12852	12	0	12
Glaucophyta-Cyanophora_paradoxa_dxContig37295x1	324	-	-	-	-	-	12218	12196	22	12	0	12
Glaucophyta-Cyanophora_paradoxa_dxContig9665x2	579	PIF1_YEAS7	A6ZM04	193806272	DNA repair and recombination protein PIF1	telomeric DNA binding [F];ATP-dependent 5'-3' DNA/RNA helicase activity [F];ATP binding [F];single-stranded DNA-dependent ATP-dependent DNA helicase activity [F];ATP-dependent 5'-3' DNA helicase activity [F];magnesium ion binding [F];nuclear chromosome, telomeric region [C];negative regulation of telomerase activity [P];regulation of telomere maintenance [P];	10455	4	10451	0	0	0
Glaucophyta-Cyanophora_paradoxa_dxContig25992x1	1782	YI31B_YEAST	Q7LHG5	146291076	Integrase p49	hydrolase activity [F];	7962	108	7854	69	15	54
Glaucophyta-Cyanophora_paradoxa_dxContig53333x2	345	-	-	-	-	-	7718	13	7705	0	0	0
Glaucophyta-Cyanophora_paradoxa_dxContig37170x1	4629	PKHL1_HUMAN	Q86WI1	269849629	Fibrocystin-L	membrane [C];	7040	1452	5588	3	3	0
Glaucophyta-Cyanophora_paradoxa_dxContig53600x3	195	-	-	-	-	-	7023	0	7023	43	0	43
Glaucophyta-Cyanophora_paradoxa_dxContig37036x1	4251	PYR1_EMENI	O93937	238054311	Aspartate carbamoyltransferase	endopeptidase activity [F];response to lipopolysaccharide [P];glutamine metabolic process [P];aspartate binding [F];citrulline biosynthetic process [P];aspartate carbamoyltransferase activity [F];glycogen catabolic process [P];response to food [P];peptidyl-threonine phosphorylation [P];urea cycle [P];cellular response to oleic acid [P];response to dexamethasone stimulus [P];protein kinase activit…	6124	6075	49	516	516	0
Glaucophyta-Cyanophora_paradoxa_dxContig52891x1	690	CYNT_PSEAE	Q9I262	81783746	Carbonic anhydrase	binding [F];	5983	603	5380	1358	1358	0
Glaucophyta-Cyanophora_paradoxa_dxContig6877x1	4341	SHPRH_HUMAN	Q149N8	146325723	E3 ubiquitin-protein ligase SHPRH	binding [F];intracellular membrane-bounded organelle [C];intracellular organelle part [C];cytoplasm [C];hydrolase activity [F];	5888	347	5541	0	0	0
Glaucophyta-Cyanophora_paradoxa_dxContig46323x1	513	-	-	-	-	-	4961	385	4576	112	3	109
Glaucophyta-Cyanophora_paradoxa_dxContig29257x1	399	-	-	-	-	-	4697	368	4329	127	4	123
Glaucophyta-Cyanophora_paradoxa_dxContig25782x2	651	-	-	-	-	-	4374	11	4363	4	3	1
Glaucophyta-Cyanophora_paradoxa_dxContig52820x3	3528	ADCYA_MOUSE	Q8C0T9	341940191	Adenylate cyclase type 10	cyclic nucleotide biosynthetic process [P];membrane [C];signaling [P];regulation of cellular process [P];lyase activity [F];binding [F];cytoplasmic part [C];	4286	4268	18	0	0	0
Glaucophyta-Cyanophora_paradoxa_dxContig37078x1	3174	-	-	-	-	-	4273	3732	541	390	31	359
Glaucophyta-Cyanophora_paradoxa_dxContig37194x9	975	YHKF_SCHPO	O94432	74676196	Uncharacterized RNA-binding protein C660.15	nuclear lumen [C];system development [P];RNA transport [P];stem cell development [P];polysome [C];regulation of transcription, DNA-dependent [P];cytoplasm [C];RNA processing [P];sequence-specific DNA binding [F];epithelial cell differentiation [P];response to hormone stimulus [P];poly(U) RNA binding [F];	4207	443	3764	437	437	0
Glaucophyta-Cyanophora_paradoxa_dxContig11083x1	684	-	-	-	-	-	3841	3841	0	0	0	0
Glaucophyta-Cyanophora_paradoxa_dxContig44224x1	873	-	-	-	-	-	3445	2698	747	1394	1385	9
Glaucophyta-Cyanophora_paradoxa_dxContig39496x1	1191	-	-	-	-	-	3337	17	3320	17	16	1
Glaucophyta-Cyanophora_paradoxa_dxContig17929x1	756	-	-	-	-	-	3082	16	3066	1	0	1
Glaucophyta-Cyanophora_paradoxa_dxContig46014x1	345	-	-	-	-	-	3079	0	3079	11	0	11
Glaucophyta-Cyanophora_paradoxa_dxContig52794x1	642	-	-	-	-	-	3079	1	3078	40	0	40
Glaucophyta-Cyanophora_paradoxa_dxContig6826x1	657	-	-	-	-	-	3073	36	3037	1	0	1
Glaucophyta-Cyanophora_paradoxa_dxContig26020x1	1584	-	-	-	-	-	2955	11	2944	20	20	0
Glaucophyta-Cyanophora_paradoxa_dxContig57865x1	261	-	-	-	-	-	2800	110	2690	409	1	408
Glaucophyta-Cyanophora_paradoxa_dxContig39332x2	1602	ASCC2_HUMAN	Q9H1I8	92090990	Activating signal cointegrator 1 complex subunit 2	-	2782	12	2770	0	0	0
Glaucophyta-Cyanophora_paradoxa_dxContig26507x1	930	-	-	-	-	-	2640	245	2395	18	2	16
Glaucophyta-Cyanophora_paradoxa_dxContig20841x1	525	-	-	-	-	-	2636	12	2624	10	5	5
Glaucophyta-Cyanophora_paradoxa_dxContig14643x1	1053	-	-	-	-	-	2577	2576	1	0	0	0
Glaucophyta-Cyanophora_paradoxa_dxContig9714x1	1206	-	-	-	-	-	2432	1	2431	9	9	0
Glaucophyta-Cyanophora_paradoxa_dxContig16486x1	915	-	-	-	-	-	2280	2280	0	4	1	3
Glaucophyta-Cyanophora_paradoxa_dxContig41272x1	2976	-	-	-	-	-	2261	2162	99	147	3	144
Glaucophyta-Cyanophora_paradoxa_dxContig13377x1	519	-	-	-	-	-	2112	21	2091	0	0	0
Glaucophyta-Cyanophora_paradoxa_dxContig44656x1	459	-	-	-	-	-	1967	306	1661	90	7	83
Glaucophyta-Cyanophora_paradoxa_dxContig53471x4	2145	MCM6_SCHPO	P49731	19860235	DNA replication licensing factor mcm6	chromatin [C];eggshell chorion gene amplification [P];multicellular organismal development [P];DNA unwinding involved in replication [P];cell division [P];single-stranded DNA binding [F];M phase [P];regulation of DNA-dependent DNA replication initiation [P];identical protein binding [F];MCM complex [C];ATPase activity [F];chromatin binding [F];3'-5' DNA helicase activity [F];EC:3.6.1.3;	1806	7	1799	43	43	0
Glaucophyta-Cyanophora_paradoxa_dxContig15544x1	465	-	-	-	-	-	1764	7	1757	2	1	1
Glaucophyta-Cyanophora_paradoxa_dxContig10817x1	843	-	-	-	-	-	1758	4	1754	0	0	0
Glaucophyta-Cyanophora_paradoxa_dxContig37073x2	813	MRP2_RAT	Q63120	3219824	Canalicular multispecific organic anion transporter 1	vacuole [C];lipid transport [P];drug transport [P];substrate-specific transporter activity [F];ATPase activity, coupled to transmembrane movement of substances [F];transmembrane transport [P];biological regulation [P];plasma membrane part [C];response to hormone stimulus [P];binding [F];	1730	255	1475	4	3	1
Glaucophyta-Cyanophora_paradoxa_dxContig9576x1	714	MOC2B_BOVIN	A4FUY7	226707547	Molybdopterin synthase catalytic subunit	identical protein binding [F];Mo-molybdopterin synthase activity [F];Mo-molybdopterin cofactor biosynthetic process [P];cytosol [C];molybdopterin synthase complex [C];	1702	3	1699	1	0	1
Glaucophyta-Cyanophora_paradoxa_dxContig53568x1	2247	RPA2_EUPOC	P28365	1350832	DNA-directed RNA polymerase I subunit RPA2	nucleotidyltransferase activity [F];binding [F];nucleolus [C];multicellular organismal development [P];transcription, DNA-dependent [P];EC:2.7.7.0;	1691	14	1677	7	7	0
Glaucophyta-Cyanophora_paradoxa_dxContig37150x2	654	-	-	-	-	-	1586	32	1554	6	6	0
Glaucophyta-Cyanophora_paradoxa_dxContig11567x1	666	YN8B_SCHPO	Q9P792	74625355	ZZ-type zinc finger-containing protein P35G2.11c	regulation of glial cell differentiation [P];endocytic vesicle [C];negative regulation of neuron differentiation [P];ubiquitin binding [F];protein kinase C binding [F];protein homodimerization activity [F];in utero embryonic development [P];positive regulation of cell proliferation [P];spinal cord motor neuron cell fate specification [P];ventral spinal cord interneuron specification [P];neural tu…	1582	1575	7	0	0	0
Glaucophyta-Cyanophora_paradoxa_dxContig37479x2	7710	HSP7C_PETHY	P09189	123650	Heat shock cognate 70 kDa protein	positive regulation of protein phosphorylation [P];response to virus [P];apoplast [C];receptor binding [F];response to hydrogen peroxide [P];glycolipid binding [F];vacuole [C];cytosolic ribosome [C];cellular membrane organization [P];response to bacterium [P];synaptonemal complex disassembly [P];male meiosis I [P];ADP binding [F];positive regulation of cyclin-dependent protein kinase activity inv…	1571	1521	50	39	39	0
Glaucophyta-Cyanophora_paradoxa_dxContig41527x1	246	-	-	-	-	-	1538	0	1538	4	0	4
Glaucophyta-Cyanophora_paradoxa_dxContig10941x3	366	-	-	-	-	-	1471	0	1471	0	0	0
Glaucophyta-Cyanophora_paradoxa_dxContig13326x1	618	WDR67_XENTR	Q6DEY8	82235831	WD repeat-containing protein 67	-	1464	1	1463	0	0	0
Glaucophyta-Cyanophora_paradoxa_dxContig43296x2	525	POL2_DROME	P20825	130398	Endonuclease	-	1412	1373	39	28	0	28
Glaucophyta-Cyanophora_paradoxa_dxContig8154x1	1269	BACR3_HALSD	P96787	3023375	Archaerhodopsin-3	-	1395	1381	14	1594	1594	0
Glaucophyta-Cyanophora_paradoxa_dxContig6976x4	261	-	-	-	-	-	1362	3	1359	2	2	0
Glaucophyta-Cyanophora_paradoxa_dxContig7689x1	1746	-	-	-	-	-	1353	1323	30	0	0	0
Glaucophyta-Cyanophora_paradoxa_dxContig37170x3	1659	-	-	-	-	-	1348	321	1027	5	4	1
Glaucophyta-Cyanophora_paradoxa_dxContig7670x1	879	RSSA_OSTTA	Q01CH5	229891760	40S ribosomal protein SA	structural constituent of ribosome [F];small ribosomal subunit [C];translation [P];	1345	1335	10	227	227	0
Glaucophyta-Cyanophora_paradoxa_dxContig53520x1	471	ERK2_DICDI	Q54QB1	74996912	Extracellular signal-regulated kinase 2	intracellular protein kinase cascade [P];response to pheromone [P];defense response to Gram-negative bacterium [P];programmed cell death [P];positive regulation of transcription from RNA polymerase II promoter [P];embryonic cleavage [P];hyperosmotic response [P];cytosol [C];protein autophosphorylation [P];positive regulation of protein modification process [P];MAP kinase activity [F];negative reg…	1316	14	1302	332	332	0
Glaucophyta-Cyanophora_paradoxa_dxContig25707x1	7407	RN213_HUMAN	Q63HN8	126215690	RING finger protein 213	-	1293	241	1052	1	1	0
Glaucophyta-Cyanophora_paradoxa_dxContig36974x1	1860	RL4A_ARATH	Q9SF40	17369604	60S ribosomal protein L4-1	nucleolus [C];vacuole [C];structural constituent of ribosome [F];plasma membrane [C];RNA binding [F];protein binding [F];cell wall [C];cytosolic large ribosomal subunit [C];chloroplast [C];translational elongation [P];	1244	1230	14	4646	4646	0
Glaucophyta-Cyanophora_paradoxa_dxContig26091x1	1641	-	-	-	-	-	1235	2	1233	0	0	0
Glaucophyta-Cyanophora_paradoxa_dxContig25814x4	1413	-	-	-	-	-	1233	94	1139	6	1	5
Glaucophyta-Cyanophora_paradoxa_dxContig37073x1	1299	PCPB_SPHCR	P42535	29429192	Pentachlorophenol 4-monooxygenase	-	1233	681	552	68	68	0
Glaucophyta-Cyanophora_paradoxa_dxContig7109x1	3360	-	-	-	-	-	1223	892	331	0	0	0
Glaucophyta-Cyanophora_paradoxa_dxContig37107x1	1875	PRS6B_ARATH	Q9SEI4	28558168	26S protease regulatory subunit 6B homolog	signal transducer activity [F];response to misfolded protein [P];determination of adult lifespan [P];reproduction [P];meristem growth [P];protein binding [F];positive regulation of ubiquitin-protein ligase activity involved in mitotic cell cycle [P];maintenance of root meristem identity [P];DNA recombination [P];root cap development [P];negative regulation of ubiquitin-protein ligase activity inv…	1215	18	1197	528	527	1
Glaucophyta-Cyanophora_paradoxa_dxContig7140x1	4119	M3K11_HUMAN	Q16584	71153819	Mitogen-activated protein kinase kinase kinase 11	protein serine/threonine kinase activity [F];protein complex [C];positive regulation of apoptotic process [P];cytoskeletal part [C];regulation of JNK cascade [P];organ development [P];response to organic substance [P];cytoplasm [C];enzyme binding [F];positive regulation of protein kinase activity [P];microtubule cytoskeleton [C];protein phosphorylation [P];EC:2.7.11.0;	1159	6	1153	0	0	0
Glaucophyta-Cyanophora_paradoxa_dxContig7179x1	618	-	-	-	-	-	1149	3	1146	0	0	0
Glaucophyta-Cyanophora_paradoxa_dxContig44220x1	393	-	-	-	-	-	1145	1122	23	2	0	2
Glaucophyta-Cyanophora_paradoxa_dxContig53389x1	615	-	-	-	-	-	1141	1139	2	49	49	0
Glaucophyta-Cyanophora_paradoxa_dxContig9783x2	699	SUVH5_ARATH	O82175	30580519	Histone-lysine N-methyltransferase, H3 lysine-9 specific SUVH5	nucleotide binding [F];methyltransferase activity [F];regulation of transcription, DNA-dependent [P];chromosomal part [C];DNA methylation [P];DNA binding [F];protein modification process [P];chromatin modification [P];EC:2.1.1.0;	1118	1	1117	4	4	0
Glaucophyta-Cyanophora_paradoxa_dxContig37147x5	1500	BACR3_HALSD	P96787	3023375	Archaerhodopsin-3	binding [F];	1110	1078	32	2019	2019	0
Glaucophyta-Cyanophora_paradoxa_dxContig26118x3	1929	HMDH_MAIZE	O24594	11132778	3-hydroxy-3-methylglutaryl-coenzyme A reductase	triterpenoid biosynthetic process [P];coenzyme A metabolic process [P];mitochondrial membrane [C];integral to membrane [C];oxidation-reduction process [P];hydroxymethylglutaryl-CoA reductase (NADPH) activity [F];microsome [C];NADP binding [F];endoplasmic reticulum membrane [C];plastid membrane [C];sterol biosynthetic process [P];hydroxymethylglutaryl-CoA reductase activity [F];EC:1.1.1.34;EC:1.1.…	1052	1049	3	23	12	11
Glaucophyta-Cyanophora_paradoxa_dxContig26268x6	2340	ACO1_AJECA	Q12618	46395695	Acyl-CoA desaturase	myelination [P];stearoyl-CoA 9-desaturase activity [F];fatty acid biosynthetic process [P];nuclear membrane [C];metal ion binding [F];plastid [C];microsome [C];endoplasmic reticulum [C];EC:1.14.19.1;	1019	783	236	3954	3954	0
Glaucophyta-Cyanophora_paradoxa_dxContig7362x11	2385	MCM4_YEAST	P30665	1168816	DNA replication licensing factor MCM4	chromatin [C];gastrulation [P];protein binding [F];response to DNA damage stimulus [P];nucleotide binding [F];DNA unwinding involved in replication [P];cell division [P];single-stranded DNA binding [F];cytoplasm [C];nucleolus [C];regulation of DNA-dependent DNA replication initiation [P];regulation of phosphorylation [P];MCM complex [C];ATPase activity [F];chromatin binding [F];DNA helicase activ…	1005	4	1001	110	110	0
Glaucophyta-Cyanophora_paradoxa_dxContig38055x5	843	NOP1_NEUCR	Q9UW81	32699624	Opsin-1	-	1001	991	10	4944	4944	0
Glaucophyta-Cyanophora_paradoxa_dxContig26644x1	1380	-	-	-	-	-	999	5	994	1	1	0
Glaucophyta-Cyanophora_paradoxa_dxContig25541x2	1167	-	-	-	-	-	994	247	747	49	49	0
Glaucophyta-Cyanophora_paradoxa_dxContig57907x1	597	-	-	-	-	-	978	114	864	3	0	3
Glaucophyta-Cyanophora_paradoxa_dxContig37867x1	1236	-	-	-	-	-	974	961	13	3233	3233	0
Glaucophyta-Cyanophora_paradoxa_dxContig53464x1	4377	RS2_URECA	P49154	1350976	40S ribosomal protein S2	formation of translation preinitiation complex [P];cell wall [C];RNA binding [F];nucleolus [C];growth [P];structural constituent of ribosome [F];reproduction [P];protein complex binding [F];translational elongation [P];cytosolic small ribosomal subunit [C];nematode larval development [P];fibroblast growth factor 3 binding [F];fibroblast growth factor 1 binding [F];ribosomal small subunit assembly…	952	794	158	1748	1748	0
Glaucophyta-Cyanophora_paradoxa_dxContig25782x1	486	-	-	-	-	-	951	4	947	78	74	4
Glaucophyta-Cyanophora_paradoxa_dxContig55596x1	870	NOP1_NEUCR	Q9UW81	32699624	Opsin-1	-	945	936	9	4161	4161	0
Glaucophyta-Cyanophora_paradoxa_dxContig12029x1	471	-	-	-	-	-	932	924	8	0	0	0
Glaucophyta-Cyanophora_paradoxa_dxContig11343x1	1749	-	-	-	-	-	929	3	926	3	3	0
Glaucophyta-Cyanophora_paradoxa_dxContig37170x2	738	PKHL1_MOUSE	Q80ZA4	81866042	Fibrocystin-L	-	914	263	651	0	0	0
Glaucophyta-Cyanophora_paradoxa_dxContig6690x4	1176	RL3_ORYSJ	P35684	548770	60S ribosomal protein L3	positive regulation of growth rate [P];RNA binding [F];nucleolus [C];structural constituent of ribosome [F];reproduction [P];translational elongation [P];nematode larval development [P];protein binding [F];embryo development ending in birth or egg hatching [P];cytosolic large ribosomal subunit [C];	914	909	5	1827	1827	0
Glaucophyta-Cyanophora_paradoxa_dxContig55727x4	2400	YI31B_YEAST	Q7LHG5	146291076	Integrase p49	hydrolase activity [F];	908	107	801	81	5	76
Glaucophyta-Cyanophora_paradoxa_dxContig52912x7	1032	RL8_DANRE	Q6P0V6	51701879	60S ribosomal protein L8	mitotic spindle elongation [P];positive regulation of growth rate [P];rRNA binding [F];structural constituent of ribosome [F];reproduction [P];translational elongation [P];nematode larval development [P];protein binding [F];locomotion [P];embryo development ending in birth or egg hatching [P];cytosolic large ribosomal subunit [C];	901	890	11	1346	1346	0
Glaucophyta-Cyanophora_paradoxa_dxContig8268x1	642	RL191_ARATH	Q9SRX2	20143885	60S ribosomal protein L19-1	RNA binding [F];determination of adult lifespan [P];cytokinesis [P];nucleolus [C];growth [P];structural constituent of ribosome [F];translational elongation [P];nematode larval development [P];ribosome biogenesis [P];embryo development ending in birth or egg hatching [P];cytosolic large ribosomal subunit [C];plasma membrane [C];embryo development ending in seed dormancy [P];	900	899	1	1066	1066	0
Glaucophyta-Cyanophora_paradoxa_dxContig10807x2	774	CLPT1_BOVIN	Q2NL17	110278913	Cleft lip and palate transmembrane protein 1 homolog	membrane [C];	879	878	1	7	5	2
Glaucophyta-Cyanophora_paradoxa_dxContig16556x1	384	-	-	-	-	-	869	22	847	1	0	1
Glaucophyta-Cyanophora_paradoxa_dxContig26612x1	414	-	-	-	-	-	857	0	857	7	6	1
Glaucophyta-Cyanophora_paradoxa_dxContig54532x2	2235	-	-	-	-	-	847	837	10	16	16	0
Glaucophyta-Cyanophora_paradoxa_dxContig27736x2	288	-	-	-	-	-	844	579	265	1131	11	1120
Glaucophyta-Cyanophora_paradoxa_dxContig55760x1	1086	MNS1_ARATH	Q9C512	75168874	Mannosyl-oligosaccharide 1,2-alpha-mannosidase MNS1	N-glycan processing [P];lung alveolus development [P];root development [P];calcium ion binding [F];integral to membrane [C];Golgi membrane [C];endoplasmic reticulum-Golgi intermediate compartment [C];mannosyl-oligosaccharide 1,2-alpha-mannosidase activity [F];membrane fraction [C];respiratory gaseous exchange [P];alpha-mannosidase activity [F];endoplasmic reticulum [C];EC:3.2.1.113;EC:3.2.1.24;	832	334	498	122	36	86
Glaucophyta-Cyanophora_paradoxa_dxContig10704x1	1146	NOP1_NEUCR	Q9UW81	32699624	Opsin-1	-	816	769	47	3407	3407	0
Glaucophyta-Cyanophora_paradoxa_dxContig6633x1	4173	GLTB_PORPU	P51375	1707983	Ferredoxin-dependent glutamate synthase	ammonia assimilation cycle [P];iron-sulfur cluster binding [F];metal ion binding [F];glutamate biosynthetic process [P];developmental growth [P];protein binding [F];chloroplast [C];glutamate synthase (NADH) activity [F];EC:1.4.1.14;	800	580	220	39	39	0
Glaucophyta-Cyanophora_paradoxa_dxContig45149x1	138	-	-	-	-	-	797	794	3	2	0	2
Glaucophyta-Cyanophora_paradoxa_dxContig11169x2	558	PRXQ_POPJC	Q6QPJ6	75127599	Peroxiredoxin Q, chloroplastic	-	794	782	12	1547	1547	0
Glaucophyta-Cyanophora_paradoxa_dxContig57745x1	750	-	-	-	-	-	789	263	526	258	239	19
Glaucophyta-Cyanophora_paradoxa_dxContig9870x1	729	RS6_APLCA	Q9BMX5	20139918	40S ribosomal protein S6	determination of adult lifespan [P];activation-induced cell death of T cells [P];mitotic spindle elongation [P];gastrulation [P];protein binding [F];polysome [C];ribosomal small subunit assembly [P];erythrocyte development [P];translational elongation [P];TOR signaling cascade [P];placenta development [P];molting cycle, collagen and cuticulin-based cuticle [P];nucleolus [C];T cell proliferation i…	781	780	1	741	741	0
Glaucophyta-Cyanophora_paradoxa_dxContig8296x1	1935	-	-	-	-	-	774	761	13	934	934	0
Glaucophyta-Cyanophora_paradoxa_dxContig25822x1	1107	-	-	-	-	-	770	4	766	4	4	0
Glaucophyta-Cyanophora_paradoxa_dxContig8536x1	846	RS3A_CHLRE	A8HS48	269969596	40S ribosomal protein S3a	ribosome [C];structural constituent of ribosome [F];translation [P];	770	753	17	6770	6770	0
Glaucophyta-Cyanophora_paradoxa_dxContig38514x5	639	RS8_ORYSJ	P49199	109940162	40S ribosomal protein S8	cell wall [C];determination of adult lifespan [P];nucleolus [C];growth [P];structural constituent of ribosome [F];reproduction [P];translational elongation [P];cytosolic small ribosomal subunit [C];lipid storage [P];nematode larval development [P];ribosome biogenesis [P];protein binding [F];receptor-mediated endocytosis [P];chloroplast [C];lipid particle [C];plasma membrane [C];	769	769	0	5156	5156	0
Glaucophyta-Cyanophora_paradoxa_dxContig42067x1	1389	-	-	-	-	-	763	214	549	107	54	53
Glaucophyta-Cyanophora_paradoxa_dxContig26069x3	798	RL7A_BOVIN	Q2TBQ5	108860939	60S ribosomal protein L7a	membrane fraction [C];polysomal ribosome [C];structural constituent of ribosome [F];plasma membrane [C];RNA binding [F];ribosome biogenesis [P];cytosolic large ribosomal subunit [C];translational elongation [P];	762	753	9	2045	2045	0
Glaucophyta-Cyanophora_paradoxa_dxContig26381x1	4107	-	-	-	-	-	762	755	7	3	3	0
Glaucophyta-Cyanophora_paradoxa_dxContig37530x3	5451	-	-	-	-	-	746	391	355	0	0	0
Glaucophyta-Cyanophora_paradoxa_dxContig12562x1	378	PIF1_YEAS7	A6ZM04	193806272	DNA repair and recombination protein PIF1	binding [F];ATP-dependent helicase activity [F];DNA-dependent ATPase activity [F];	739	2	737	0	0	0
Glaucophyta-Cyanophora_paradoxa_dxContig44811x1	270	-	-	-	-	-	738	16	722	2	1	1
Glaucophyta-Cyanophora_paradoxa_dxContig7815x1	1254	EF1A_ORYSJ	O64937	90110018	Elongation factor 1-alpha	vacuole [C];translation elongation factor activity [F];GTP binding [F];plasma membrane [C];nucleus [C];mitochondrion [C];calmodulin binding [F];translational elongation [P];GTPase activity [F];	737	724	13	5583	5583	0
Glaucophyta-Cyanophora_paradoxa_dxContig41203x1	537	-	-	-	-	-	731	0	731	8	8	0
Glaucophyta-Cyanophora_paradoxa_dxContig8666x1	507	RS15_PICMA	O65059	27923848	40S ribosomal protein S15	plastid small ribosomal subunit [C];RNA binding [F];nucleolus [C];rRNA processing [P];structural constituent of ribosome [F];translational elongation [P];cytosolic small ribosomal subunit [C];ribosomal small subunit export from nucleus [P];DNA binding [F];ribosomal small subunit biogenesis [P];protein binding [F];chloroplast stroma [C];nucleoplasm [C];plasma membrane [C];	730	727	3	1984	1984	0
Glaucophyta-Cyanophora_paradoxa_dxContig7097x1	2526	MYOF_MOUSE	Q69ZN7	134034176	Myoferlin	cellular process [P];intracellular membrane-bounded organelle [C];system process [P];intracellular organelle part [C];cytoplasmic part [C];organelle membrane [C];endomembrane system [C];plasma membrane [C];	728	679	49	2	2	0
Glaucophyta-Cyanophora_paradoxa_dxContig54753x2	819	GBLP_CHLRE	P25387	121026	Guanine nucleotide-binding protein subunit beta-like protein	angiogenesis [P];root development [P];nucleolus [C];receptor binding [F];protein phosphatase binding [F];nucleotide binding [F];neuronal cell body [C];signal transduction [P];shoot development [P];cytosolic ribosome [C];plasma membrane [C];	719	711	8	428	427	1
Glaucophyta-Cyanophora_paradoxa_dxContig9167x3	858	-	-	-	-	-	712	2	710	0	0	0
Glaucophyta-Cyanophora_paradoxa_dxContig25817x6	573	-	-	-	-	-	711	608	103	10	2	8
Glaucophyta-Cyanophora_paradoxa_dxContig54306x1	2121	HSP83_ORYSJ	Q07078	94730392	Heat shock protein 81-3	flower development [P];heat acclimation [P];apoplast [C];protein folding [P];regulation of type I interferon-mediated signaling pathway [P];response to water deprivation [P];response to salt stress [P];melanosome [C];protein stabilization [P];TPR domain binding [F];cell wall [C];regulation of interferon-gamma-mediated signaling pathway [P];placenta development [P];cytosol [C];nitric-oxide synthas…	700	623	77	32	32	0
Glaucophyta-Cyanophora_paradoxa_dxContig38064x2	486	RL21_CYAPA	O82574	6094029	60S ribosomal protein L21	structural constituent of ribosome [F];RNA binding [F];protein binding [F];cytosolic large ribosomal subunit [C];translational elongation [P];	696	695	1	4570	4570	0
Glaucophyta-Cyanophora_paradoxa_dxContig10459x1	360	RL22_RAT	P47198	1172995	60S ribosomal protein L22	RNA binding [F];nucleolus [C];structural constituent of ribosome [F];translational elongation [P];alpha-beta T cell differentiation [P];heparin binding [F];cytosolic large ribosomal subunit [C];plasma membrane [C];	681	680	1	6371	6371	0
Glaucophyta-Cyanophora_paradoxa_dxContig30715x1	486	-	-	-	-	-	678	20	658	0	0	0
Glaucophyta-Cyanophora_paradoxa_dxContig8233x1	399	RL23A_TOBAC	Q07761	585876	60S ribosomal protein L23a	response to oxidative stress [P];positive regulation of growth rate [P];collagen and cuticulin-based cuticle development [P];response to cold [P];rRNA binding [F];structural constituent of ribosome [F];hermaphrodite genitalia development [P];translational elongation [P];nematode larval development [P];ribosome biogenesis [P];protein binding [F];nucleotide binding [F];receptor-mediated endocytosis…	677	635	42	1694	1694	0
Glaucophyta-Cyanophora_paradoxa_dxContig41313x1	1287	-	-	-	-	-	675	560	115	38	38	0
Glaucophyta-Cyanophora_paradoxa_dxContig6940x2	12588	-	-	-	-	-	663	589	74	3	1	2
Glaucophyta-Cyanophora_paradoxa_dxContig53302x2	1899	DMXL1_MOUSE	Q6PNC0	81911500	DmX-like protein 1	cytoplasmic vesicle [C];synapse [C];	661	23	638	100	100	0
Glaucophyta-Cyanophora_paradoxa_dxContig37073x3	942	MRP3_MOUSE	B2RX12	218526606	Canalicular multispecific organic anion transporter 2	response to arsenic-containing substance [P];response to lipopolysaccharide [P];response to organic nitrogen [P];thyroid hormone transport [P];membrane fraction [C];bile acid-exporting ATPase activity [F];basolateral plasma membrane [C];drug transmembrane transport [P];cytoplasm [C];anion transmembrane transporter activity [F];protein domain specific binding [F];cellular chloride ion homeostasis …	659	459	200	0	0	0
Glaucophyta-Cyanophora_paradoxa_dxContig49242x1	456	-	-	-	-	-	658	4	654	235	235	0
Glaucophyta-Cyanophora_paradoxa_dxContig9509x1	1149	-	-	-	-	-	658	627	31	299	299	0
Glaucophyta-Cyanophora_paradoxa_dxContig27208x1	2310	OGT1_RAT	P56558	3914191	UDP-N-acetylglucosamine--peptide N-acetylglucosaminyltransferase 110 kDa subunit	binding [F];intracellular membrane-bounded organelle [C];transferase activity [F];cytoplasm [C];	655	20	635	91	91	0
Glaucophyta-Cyanophora_paradoxa_dxContig38078x1	675	-	-	-	-	-	652	0	652	9	9	0
Glaucophyta-Cyanophora_paradoxa_dxContig9388x1	621	TEKT1_CANFA	Q9TTW3	75051664	Tektin-1	cellular process [P];intracellular part [C];	652	8	644	9	9	0
Glaucophyta-Cyanophora_paradoxa_dxContig38690x1	213	-	-	-	-	-	644	606	38	4	2	2
Glaucophyta-Cyanophora_paradoxa_dxContig26282x1	2178	FTRC_MAIZE	P41347	729535	Ferredoxin-thioredoxin reductase catalytic chain, chloroplastic	iron-sulfur cluster binding [F];precatalytic spliceosome [C];ferredoxin:thioredoxin reductase activity [F];negative regulation of viral genome replication [P];production of siRNA involved in RNA interference [P];catalytic step 2 spliceosome [C];mRNA processing [P];chloroplast [C];gene silencing by miRNA [P];	639	39	600	662	662	0
Glaucophyta-Cyanophora_paradoxa_dxContig27454x1	657	R10AB_DROME	Q9VTP4	51701866	60S ribosomal protein L10a-2	positive regulation of growth rate [P];adaxial/abaxial pattern specification [P];RNA binding [F];RNA processing [P];post-embryonic organ development [P];nucleolus [C];structural constituent of ribosome [F];reproduction [P];translational elongation [P];nematode larval development [P];protein binding [F];anatomical structure morphogenesis [P];embryo development ending in birth or egg hatching [P];c…	631	626	5	2867	2867	0
Glaucophyta-Cyanophora_paradoxa_dxContig7642x3	1641	DBP2_PICST	A3LQW7	146286100	ATP-dependent RNA helicase DBP2	positive regulation of transcription, DNA-dependent [P];nucleotide binding [F];ATP-dependent helicase activity [F];transcription cofactor activity [F];nucleic acid binding [F];RNA processing [P];mRNA metabolic process [P];nucleus [C];ribonucleoprotein complex [C];ribosome biogenesis [P];cellular catabolic process [P];	625	598	27	87	87	0
Glaucophyta-Cyanophora_paradoxa_dxContig37252x1	1272	-	-	-	-	-	615	37	578	8	8	0
Glaucophyta-Cyanophora_paradoxa_dxContig37613x2	951	CATA1_NICPL	P49315	1345675	Catalase isozyme 1	hydrogen peroxide catabolic process [P];protein binding [F];heme binding [F];oxidation-reduction process [P];glyoxysome [C];catalase activity [F];EC:1.11.1.6;	615	155	460	347	346	1
Glaucophyta-Cyanophora_paradoxa_dxContig13377x2	504	-	-	-	-	-	613	27	586	0	0	0
Glaucophyta-Cyanophora_paradoxa_dxContig10299x1	657	RL15A_PICMA	O65050	6093871	60S ribosomal protein L15-1	nucleolus [C];structural constituent of ribosome [F];plasma membrane [C];RNA binding [F];cytosolic large ribosomal subunit [C];translational elongation [P];	611	602	9	4830	4830	0
Glaucophyta-Cyanophora_paradoxa_dxContig37061x5	1128	-	-	-	-	-	599	21	578	18	18	0
Glaucophyta-Cyanophora_paradoxa_dxContig37605x1	933	RLA0_RANSY	Q9DG68	22001927	60S acidic ribosomal protein P0	RNA binding [F];DNA repair [P];response to salt stress [P];structural constituent of ribosome [F];DNA-(apurinic or apyrimidinic site) lyase activity [F];translational elongation [P];protein binding [F];lipid particle [C];membrane [C];cytosolic large ribosomal subunit [C];nucleus [C];embryo development [P];EC:4.2.99.18;	595	584	11	186	186	0
Glaucophyta-Cyanophora_paradoxa_dxContig7174x3	1902	DPH2_XENLA	Q6DE00	82182563	Diphthamide biosynthesis protein 2	protein binding [F];cytoplasm [C];hydrolase activity [F];	588	572	16	838	838	0
Glaucophyta-Cyanophora_paradoxa_dxContig7262x3	471	-	-	-	-	-	585	584	1	1405	1405	0
Glaucophyta-Cyanophora_paradoxa_dxContig19993x1	207	-	-	-	-	-	584	0	584	1	0	1
Glaucophyta-Cyanophora_paradoxa_dxContig7115x2	750	RL13A_CYAPA	P93099	2500261	60S ribosomal protein L13a	nucleolus [C];structural constituent of ribosome [F];protein binding [F];cytosolic large ribosomal subunit [C];chloroplast [C];membrane [C];translational elongation [P];	580	566	14	1155	1155	0
Glaucophyta-Cyanophora_paradoxa_dxContig37061x1	1974	IF4A_USTMA	Q4P331	74699660	ATP-dependent RNA helicase eIF4A	translation initiation factor activity [F];eukaryotic translation initiation factor 4F complex [C];cytosol [C];mRNA binding [F];positive regulation of translational initiation [P];response to protein stimulus [P];organ regeneration [P];ATP-dependent helicase activity [F];ATP catabolic process [P];RNA cap binding [F];ATP binding [F];protein binding [F];interspecies interaction between organisms [P…	579	563	16	3226	3226	0
Glaucophyta-Cyanophora_paradoxa_dxContig508x1	648	RS4_IXOSC	Q4PMB3	75029893	40S ribosomal protein S4	brain development [P];rRNA binding [F];structural constituent of ribosome [F];translational elongation [P];cytosolic small ribosomal subunit [C];positive regulation of translation [P];polysome [C];positive regulation of cell proliferation [P];embryo development [P];	575	568	7	1365	1365	0
Glaucophyta-Cyanophora_paradoxa_dxContig43257x1	726	RL5_SUBDO	Q4KTI3	122050162	60S ribosomal protein L5	positive regulation of growth rate [P];rRNA processing [P];ribosomal large subunit biogenesis [P];rRNA binding [F];hermaphrodite genitalia development [P];translational elongation [P];body morphogenesis [P];nematode larval development [P];protein binding [F];embryo development ending in birth or egg hatching [P];cytosolic large ribosomal subunit [C];	573	558	15	3083	3083	0
Glaucophyta-Cyanophora_paradoxa_dxContig25509x2	1572	-	-	-	-	-	572	9	563	0	0	0
Glaucophyta-Cyanophora_paradoxa_dxContig15096x1	1098	-	-	-	-	-	565	526	39	2	2	0
Glaucophyta-Cyanophora_paradoxa_dxContig6833x2	3165	PAP2_YEAST	P53632	1717744	Poly(A) RNA polymerase protein 2	-	561	20	541	29	29	0
Glaucophyta-Cyanophora_paradoxa_dxContig57709x2	330	-	-	-	-	-	560	536	24	1	1	0
Glaucophyta-Cyanophora_paradoxa_dxContig37626x2	3348	WDR96_HUMAN	Q8NDM7	296439402	WD repeat-containing protein 96	-	557	27	530	93	93	0
Glaucophyta-Cyanophora_paradoxa_dxContig41411x1	687	-	-	-	-	-	550	5	545	33	26	7
Glaucophyta-Cyanophora_paradoxa_dxContig25628x1	786	-	-	-	-	-	548	548	0	2	2	0
Glaucophyta-Cyanophora_paradoxa_dxContig6630x4	1227	-	-	-	-	-	546	1	545	7	6	1
Glaucophyta-Cyanophora_paradoxa_dxContig7760x1	7848	-	-	-	-	-	546	416	130	0	0	0
Glaucophyta-Cyanophora_paradoxa_dxContig53955x1	957	-	-	-	-	-	544	528	16	119	119	0
Glaucophyta-Cyanophora_paradoxa_dxContig38301x3	465	RS18_ICTPU	Q90YQ5	41018101	40S ribosomal protein S18	mitotic spindle elongation [P];translational initiation [P];cell wall [C];nucleolus [C];regulation of cell cycle [P];rRNA binding [F];structural constituent of ribosome [F];translational elongation [P];cytosolic small ribosomal subunit [C];protein binding [F];multicellular organismal development [P];vacuole [C];lipid particle [C];plasma membrane [C];	542	538	4	1377	1377	0
Glaucophyta-Cyanophora_paradoxa_dxContig44423x1	1329	-	-	-	-	-	539	40	499	0	0	0
Glaucophyta-Cyanophora_paradoxa_dxContig25579x1	4110	-	-	-	-	-	535	505	30	14	14	0
Glaucophyta-Cyanophora_paradoxa_dxContig35920x1	528	-	-	-	-	-	535	253	282	308	8	300
Glaucophyta-Cyanophora_paradoxa_dxContig37307x2	330	RLA2_ALTAL	P42037	1173071	60S acidic ribosomal protein P2	fatty acid biosynthetic process [P];acyl carrier activity [F];structural constituent of ribosome [F];RNA binding [F];cytosolic large ribosomal subunit [C];translational elongation [P];	534	530	4	3380	3380	0
Glaucophyta-Cyanophora_paradoxa_dxContig39122x2	642	RL182_ARATH	P42791	21431838	60S ribosomal protein L18-2	mitotic spindle elongation [P];vacuole [C];structural constituent of ribosome [F];RNA binding [F];cytosolic large ribosomal subunit [C];membrane [C];translational elongation [P];	530	530	0	630	630	0
Glaucophyta-Cyanophora_paradoxa_dxContig48381x1	780	POL4_DROME	P10394	130407	Endonuclease	hydrolase activity [F];	530	459	71	29	3	26
Glaucophyta-Cyanophora_paradoxa_dxContig8956x1	1428	MVPA_DICDI	P34118	462665	Major vault protein alpha	cytoplasm [C];response to drug [P];protein binding [F];transport [P];intracellular membrane-bounded organelle [C];	528	522	6	0	0	0
Glaucophyta-Cyanophora_paradoxa_dxContig53144x13	942	RS5_HUMAN	P46782	71153729	40S ribosomal protein S5, N-terminally processed	mitotic spindle elongation [P];translational initiation [P];cell wall [C];microtubule associated complex [C];mRNA binding [F];determination of adult lifespan [P];growth [P];structural constituent of ribosome [F];regulation of translational fidelity [P];reproduction [P];cytosolic small ribosomal subunit [C];nematode larval development [P];protein binding [F];chloroplast [C];embryo development endi…	527	526	1	1592	1592	0
Glaucophyta-Cyanophora_paradoxa_dxContig6730x8	6930	-	-	-	-	-	527	392	135	4	4	0
Glaucophyta-Cyanophora_paradoxa_dxContig7565x6	1842	THRC_SOLTU	Q9MT28	20140867	Threonine synthase, chloroplastic	threonine biosynthetic process [P];pyridoxal phosphate binding [F];threonine synthase activity [F];chloroplast [C];EC:4.2.3.1;	527	517	10	28	28	0
Glaucophyta-Cyanophora_paradoxa_dxContig41236x1	474	-	-	-	-	-	526	41	485	1	0	1
Glaucophyta-Cyanophora_paradoxa_dxContig52945x3	363	-	-	-	-	-	523	523	0	0	0	0
Glaucophyta-Cyanophora_paradoxa_dxContig7969x1	1986	-	-	-	-	-	516	459	57	0	0	0
Glaucophyta-Cyanophora_paradoxa_dxContig25817x5	1446	-	-	-	-	-	515	511	4	14	14	0
Glaucophyta-Cyanophora_paradoxa_dxContig8643x2	1353	TBB1_CYAPA	Q9ZSW1	8928433	Tubulin beta-1 chain	cytoplasm [C];microtubule-based movement [P];GTP binding [F];spindle [C];protein polymerization [P];nucleus [C];structural molecule activity [F];GTPase activity [F];microtubule [C];	512	469	43	2608	2608	0
Glaucophyta-Cyanophora_paradoxa_dxContig8515x2	2142	PYG_PORYE	Q1XDC2	122194656	Phycobilisome rod-core linker polypeptide cpcG	thylakoid membrane [C];plastid [C];	511	438	73	1441	1441	0
Glaucophyta-Cyanophora_paradoxa_dxContig55992x1	279	ATRX_CAEEL	Q9U7E0	17367114	Transcriptional regulator ATRX homolog	transcription cofactor activity [F];DNA metabolic process [P];protein kinase binding [F];hydrolase activity [F];nucleus [C];	509	19	490	0	0	0
Glaucophyta-Cyanophora_paradoxa_dxContig33334x1	219	-	-	-	-	-	505	457	48	36	30	6
Glaucophyta-Cyanophora_paradoxa_dxContig8879x6	618	RL13_DANRE	Q90Z10	21759388	60S ribosomal protein L13	mitotic spindle elongation [P];cell wall [C];RNA binding [F];nucleolus [C];growth [P];reproduction [P];translational elongation [P];nematode larval development [P];protein binding [F];embryo development ending in birth or egg hatching [P];lipid particle [C];cytosolic large ribosomal subunit [C];plasma membrane [C];	505	495	10	3911	3911	0
Glaucophyta-Cyanophora_paradoxa_dxContig25525x4	555	PPDK_CLOSY	P22983	10720401	Pyruvate, phosphate dikinase	pyruvate, phosphate dikinase activity [F];kinase activity [F];phosphorylation [P];lipid biosynthetic process [P];ATP binding [F];starch biosynthetic process [P];cytosol [C];plastid [C];response to light stimulus [P];EC:2.7.9.1;	504	435	69	3	3	0
Glaucophyta-Cyanophora_paradoxa_dxContig13575x1	522	-	-	-	-	-	501	21	480	0	0	0
Glaucophyta-Cyanophora_paradoxa_dxContig25814x1	774	-	-	-	-	-	499	459	40	1245	1245	0
Glaucophyta-Cyanophora_paradoxa_dxContig28525x1	231	-	-	-	-	-	499	47	452	4	1	3
Glaucophyta-Cyanophora_paradoxa_dxContig26279x3	1194	EF1A_PICGU	A5DPE3	152032427	Elongation factor 1-alpha	response to inorganic substance [P];cytosol [C];translation elongation factor activity [F];eukaryotic translation elongation factor 1 complex [C];translational elongation [P];anti-apoptosis [P];GTP catabolic process [P];protein binding [F];neuronal cell body [C];GTPase activity [F];GTP binding [F];nucleus [C];	497	492	5	372	372	0
Glaucophyta-Cyanophora_paradoxa_dxContig11193x2	591	RS7_RAT	P62083	205806695	40S ribosomal protein S7	cell wall [C];RNA binding [F];nucleolus [C];regulation of cell cycle [P];rRNA processing [P];structural constituent of ribosome [F];translational elongation [P];cytosolic small ribosomal subunit [C];ribosomal small subunit biogenesis [P];mitochondrial small ribosomal subunit [C];protein binding [F];chloroplast [C];lipid particle [C];plasma membrane [C];	494	492	2	841	841	0
Glaucophyta-Cyanophora_paradoxa_dxContig54016x4	480	RL10_DICDI	Q54J69	162416291	60S ribosomal protein L10	mitotic spindle elongation [P];geranyltranstransferase activity [F];germ cell migration [P];nucleolus [C];structural constituent of ribosome [F];dimethylallyltranstransferase activity [F];translational elongation [P];spermatogenesis [P];cellular response to UV-B [P];farnesyltranstransferase activity [F];embryonic heart tube development [P];neuronal cell body [C];chloroplast [C];vacuole [C];lipid …	488	484	4	3670	3670	0
Glaucophyta-Cyanophora_paradoxa_dxContig52882x1	2235	-	-	-	-	-	486	16	470	5	5	0
Glaucophyta-Cyanophora_paradoxa_dxContig37717x2	525	BT3L4_DANRE	Q6PC91	82237677	Transcription factor BTF3 homolog 4	positive regulation of growth rate [P];mitochondrion [C];hermaphrodite genitalia development [P];body morphogenesis [P];protein binding [F];inductive cell migration [P];receptor-mediated endocytosis [P];embryo development ending in birth or egg hatching [P];negative regulation of apoptotic process [P];membrane [C];RNA polymerase II transcription factor activity [F];transcription from RNA polymera…	485	478	7	5395	5395	0
Glaucophyta-Cyanophora_paradoxa_dxContig12077x1	219	-	-	-	-	-	484	0	484	14	14	0
Glaucophyta-Cyanophora_paradoxa_dxContig54277x1	453	RS191_ARATH	Q9SGA6	27923843	40S ribosomal protein S19-1	cell wall [C];RNA binding [F];gas transport [P];nucleolus [C];rRNA processing [P];structural constituent of ribosome [F];translational elongation [P];cytosolic small ribosomal subunit [C];positive regulation of cellular component movement [P];erythrocyte differentiation [P];ribosomal small subunit biogenesis [P];response to extracellular stimulus [P];protein binding [F];vacuole [C];membrane [C];	482	473	9	1321	1321	0
Glaucophyta-Cyanophora_paradoxa_dxContig7966x4	2472	EF2_DICDI	P15112	166203485	Elongation factor 2	cytoplasm [C];translation elongation factor activity [F];GTP binding [F];protein binding [F];ribonucleoprotein complex [C];translational elongation [P];GTPase activity [F];	481	399	82	1595	1595	0
Glaucophyta-Cyanophora_paradoxa_dxContig41735x1	1395	-	-	-	-	-	479	61	418	146	135	11
Glaucophyta-Cyanophora_paradoxa_dxContig11259x1	4131	MUC19_MOUSE	Q6PZE0	81892733	Mucin-19	-	478	473	5	0	0	0
Glaucophyta-Cyanophora_paradoxa_dxContig37797x1	606	RL17_MOUSE	Q9CPR4	22001904	60S ribosomal protein L17	mitotic spindle elongation [P];vacuole [C];structural constituent of ribosome [F];plasma membrane [C];cytosolic large ribosomal subunit [C];chloroplast [C];translational elongation [P];	477	474	3	1847	1847	0
Glaucophyta-Cyanophora_paradoxa_dxContig53348x4	1485	IMDH_DICDI	Q54QQ0	74854541	Inosine-5'-monophosphate dehydrogenase	perineurial glial growth [P];oocyte axis specification [P];anterior/posterior axis specification, embryo [P];regulation of hemocyte differentiation [P];negative regulation of compound eye retinal cell programmed cell death [P];instar larval development [P];gastrulation [P];G1/S transition of mitotic cell cycle [P];IMP dehydrogenase activity [F];axon guidance [P];heart development [P];chorion-cont…	477	468	9	3	3	0
Glaucophyta-Cyanophora_paradoxa_dxContig6852x1	489	RL11_PONAB	Q5RC11	75061913	60S ribosomal protein L11	positive regulation of growth rate [P];nucleolus [C];rRNA processing [P];ribosomal large subunit biogenesis [P];rRNA binding [F];structural constituent of ribosome [F];hermaphrodite genitalia development [P];translational elongation [P];protein targeting [P];protein binding [F];inductive cell migration [P];embryo development ending in birth or egg hatching [P];cytosolic large ribosomal subunit [C…	477	471	6	4445	4445	0
Glaucophyta-Cyanophora_paradoxa_dxContig29523x1	438	-	-	-	-	-	473	9	464	0	0	0
Glaucophyta-Cyanophora_paradoxa_dxContig25755x1	1161	-	-	-	-	-	472	63	409	0	0	0
Glaucophyta-Cyanophora_paradoxa_dxContig20533x1	258	RL91_ARATH	P49209	22096367	60S ribosomal protein L9-1	adaxial/abaxial pattern specification [P];determination of adult lifespan [P];nucleolus [C];rRNA binding [F];growth [P];structural constituent of ribosome [F];chloroplast envelope [C];reproduction [P];translational elongation [P];response to heat [P];body morphogenesis [P];nematode larval development [P];protein binding [F];embryo development ending in birth or egg hatching [P];cytosolic large ri…	471	470	1	3207	3206	1
Glaucophyta-Cyanophora_paradoxa_dxContig53772x4	402	Y009_CHLTE	Q8KGF9	50401598	Uncharacterized RNA methyltransferase CT0009	-	465	1	464	0	0	0
Glaucophyta-Cyanophora_paradoxa_dxContig58401x1	531	-	-	-	-	-	464	420	44	1	1	0
Glaucophyta-Cyanophora_paradoxa_dxContig53102x2	4449	RPC2_HUMAN	Q9NW08	29428029	DNA-directed RNA polymerase III subunit RPC2	nucleotidyltransferase activity [F];protein kinase activity [F];transcription initiation from RNA polymerase II promoter [P];positive regulation of interferon-beta production [P];positive regulation of innate immune response [P];metal ion binding [F];RNA splicing [P];DNA-directed RNA polymerase II, core complex [C];protein binding [F];transcription elongation from RNA polymerase II promoter [P];E…	463	93	370	67	67	0
Glaucophyta-Cyanophora_paradoxa_dxContig53135x2	1089	-	-	-	-	-	463	368	95	1832	1832	0
Glaucophyta-Cyanophora_paradoxa_dxContig39193x1	1926	PYG_GALSU	Q02074	400908	Phycobilisome rod-core linker polypeptide cpcG	thylakoid membrane [C];plastid [C];	462	403	59	2022	2022	0
Glaucophyta-Cyanophora_paradoxa_dxContig44655x1	345	-	-	-	-	-	459	415	44	1	1	0
Glaucophyta-Cyanophora_paradoxa_dxContig9304x2	858	NACA3_ARATH	Q6ICZ8	71151986	Nascent polypeptide-associated complex subunit alpha-like protein 3	translation [P];response to salt stress [P];myofibril assembly [P];TBP-class protein binding [F];nascent polypeptide-associated complex [C];transcription coactivator activity [F];cytosolic ribosome [C];transcription, DNA-dependent [P];protein transport [P];nucleus [C];	458	448	10	2019	2019	0
Glaucophyta-Cyanophora_paradoxa_dxContig38499x4	546	-	-	-	-	-	455	4	451	54	52	2
Glaucophyta-Cyanophora_paradoxa_dxContig8829x1	1341	-	-	-	-	-	454	82	372	0	0	0
Glaucophyta-Cyanophora_paradoxa_dxContig37137x3	3618	WDR65_HUMAN	Q96MR6	300669699	WD repeat-containing protein 65	brain development [P];cellular component morphogenesis [P];protein complex [C];actin cytoskeleton [C];cytoskeletal part [C];actin filament-based process [P];muscle cell development [P];plasma membrane [C];anatomical structure formation involved in morphogenesis [P];nucleotide binding [F];nucleoside-triphosphatase activity [F];cytoskeletal protein binding [F];striated muscle cell differentiation […	449	38	411	179	175	4
Glaucophyta-Cyanophora_paradoxa_dxContig8118x2	1623	MX_SINCH	Q6TN15	82203650	Interferon-induced GTP-binding protein Mx	cytoplasm [C];binding [F];response to stimulus [P];	447	4	443	37	37	0
Glaucophyta-Cyanophora_paradoxa_dxContig8918x3	999	-	-	-	-	-	444	439	5	170	170	0
Glaucophyta-Cyanophora_paradoxa_dxContig8725x2	852	-	-	-	-	-	443	13	430	0	0	0
Glaucophyta-Cyanophora_paradoxa_dxContig10804x1	4644	MEGF6_MOUSE	Q80V70	122065510	Multiple epidermal growth factor-like domains protein 6	cell development [P];regulation of multicellular organismal development [P];tissue development [P];generation of neurons [P];cell part [C];anatomical structure morphogenesis [P];negative regulation of cell differentiation [P];organ development [P];positive regulation of cellular process [P];transcription, DNA-dependent [P];	440	437	3	0	0	0
Glaucophyta-Cyanophora_paradoxa_dxContig57709x1	576	-	-	-	-	-	438	306	132	92	91	1
Glaucophyta-Cyanophora_paradoxa_dxContig6940x4	4083	BIP4_TOBAC	Q03684	729620	Luminal-binding protein 4	endoplasmic reticulum-Golgi intermediate compartment [C];ER-associated protein catabolic process [P];negative regulation of cysteine-type endopeptidase activity involved in apoptotic process [P];chaperone binding [F];negative regulation of transforming growth factor beta receptor signaling pathway [P];cerebellar Purkinje cell layer development [P];integral to endoplasmic reticulum membrane [C];ce…	438	395	43	272	271	1
Glaucophyta-Cyanophora_paradoxa_dxContig35265x1	249	-	-	-	-	-	436	177	259	2598	0	2598
Glaucophyta-Cyanophora_paradoxa_dxContig26253x2	1125	PFL_CLOPA	Q46266	2500058	Formate acetyltransferase	metabolic process [P];transferase activity [F];	435	433	2	2	1	1
Glaucophyta-Cyanophora_paradoxa_dxContig47486x1	600	-	-	-	-	-	434	13	421	1	1	0
Glaucophyta-Cyanophora_paradoxa_dxContig52822x1	1992	-	-	-	-	-	428	422	6	1	1	0
Glaucophyta-Cyanophora_paradoxa_dxContig38008x2	1890	RH24_ORYSJ	Q10MH8	122247124	DEAD-box ATP-dependent RNA helicase 24	cellular process [P];binding [F];mitochondrion [C];nucleus [C];	422	18	404	8	8	0
Glaucophyta-Cyanophora_paradoxa_dxContig37628x6	375	RS12_CYAPA	Q9SMI3	12229935	40S ribosomal protein S12	response to cadmium ion [P];cytosolic small ribosomal subunit [C];nucleus [C];response to salt stress [P];translational elongation [P];	410	408	2	9138	9138	0
Glaucophyta-Cyanophora_paradoxa_dxContig6976x1	1896	-	-	-	-	-	410	396	14	0	0	0
Glaucophyta-Cyanophora_paradoxa_dxContig41238x1	339	RS27_HUMAN	P42677	108860958	40S ribosomal protein S27	zinc ion binding [F];cell proliferation [P];translational elongation [P];DNA damage response, signal transduction by p53 class mediator resulting in induction of apoptosis [P];nucleolus [C];positive regulation of anti-apoptosis [P];DNA binding [F];structural constituent of ribosome [F];mitotic cell cycle G1/S transition DNA damage checkpoint [P];translation activator activity [F];plasma membrane …	409	409	0	245	245	0
Glaucophyta-Cyanophora_paradoxa_dxContig7974x5	1098	NDUS8_RECAM	O21233	6225784	NADH-ubiquinone oxidoreductase subunit 8	quinone binding [F];response to oxidative stress [P];transport [P];NADH dehydrogenase (ubiquinone) activity [F];mitochondrial respiratory chain complex I [C];metal ion binding [F];electron carrier activity [F];4 iron, 4 sulfur cluster binding [F];mitochondrial electron transport, NADH to ubiquinone [P];mitochondrial respiratory chain complex I assembly [P];plasma membrane [C];EC:1.6.5.3;	404	392	12	7953	7953	0
Glaucophyta-Cyanophora_paradoxa_dxContig20085x1	555	-	-	-	-	-	403	1	402	0	0	0
Glaucophyta-Cyanophora_paradoxa_dxContig7462x1	5898	CLPB1_ARATH	P42730	21264430	Chaperone protein ClpB1	protein metabolic process [P];binding [F];nucleoside-triphosphatase activity [F];EC:3.6.1.15;	403	390	13	0	0	0
Glaucophyta-Cyanophora_paradoxa_dxContig25879x1	3045	HRP1_PLAFA	P05227	123526	Histidine-rich protein PFHRP-II	-	398	384	14	0	0	0
Glaucophyta-Cyanophora_paradoxa_dxContig38573x1	873	-	-	-	-	-	398	389	9	7	7	0
Glaucophyta-Cyanophora_paradoxa_dxContig7010x2	930	PFL_CLOPA	Q46266	2500058	Formate acetyltransferase	transferase activity, transferring acyl groups [F];carbohydrate metabolic process [P];	397	380	17	970	970	0
Glaucophyta-Cyanophora_paradoxa_dxContig8958x1	1509	YGSA_SCHPO	O94387	74582870	Uncharacterized ATP-dependent helicase C29A10.10c	-	396	27	369	0	0	0
Glaucophyta-Cyanophora_paradoxa_dxContig10487x1	3765	-	-	-	-	-	393	383	10	383	383	0
Glaucophyta-Cyanophora_paradoxa_dxContig26780x1	3447	CLPC_GUITH	O78410	5921798	ATP-dependent Clp protease ATP-binding subunit clpA homolog	ATP-dependent peptidase activity [F];protein binding involved in protein folding [F];growth [P];Tic complex [C];cell wall [C];cytosol [C];transcription, DNA-dependent [P];nucleotide-excision repair [P];chloroplast stroma [C];DNA binding [F];chloroplast organization [P];nuclease activity [F];multi-organism process [P];protein homodimerization activity [F];chloroplast thylakoid membrane [C];plasma …	393	315	78	18	18	0
Glaucophyta-Cyanophora_paradoxa_dxContig37365x1	381	UBIM_CRIGR	Q60435	2501442	Ubiquitin-like protein FUBI	nucleolus [C];structural constituent of ribosome [F];protein binding [F];cytosolic small ribosomal subunit [C];translational elongation [P];	392	391	1	5270	5270	0
Glaucophyta-Cyanophora_paradoxa_dxContig6954x4	804	RL23_ARATH	P49690	19884121	60S ribosomal protein L23	cytosol [C];RNA binding [F];nucleolus [C];regulation of transcription, DNA-dependent [P];growth [P];structural constituent of ribosome [F];reproduction [P];translational elongation [P];molting cycle, collagen and cuticulin-based cuticle [P];nematode larval development [P];protein binding [F];signal transduction [P];embryo development ending in birth or egg hatching [P];ribosomal protein import in…	392	391	1	1734	1734	0
Glaucophyta-Cyanophora_paradoxa_dxContig27199x1	1446	FENR_CYAPA	Q00598	399485	Ferredoxin--NADP reductase, cyanelle	cyanelle stroma [C];copper ion binding [F];transport [P];thylakoid lumen [C];poly(U) RNA binding [F];photosynthetic electron transport chain [P];NADPH dehydrogenase activity [F];electron transporter, transferring electrons within the noncyclic electron transport pathway of photosynthesis activity [F];defense response to bacterium [P];chloroplast envelope [C];ferredoxin-NADP+ reductase activity [F…	390	385	5	4807	4807	0
Glaucophyta-Cyanophora_paradoxa_dxContig37055x5	7260	DYH1_HUMAN	Q9P2D7	327478598	Dynein heavy chain 1, axonemal	microtubule motor activity [F];axonemal dynein complex [C];ciliary or flagellar motility [P];cilium [C];response to mechanical stimulus [P];	388	132	256	1	1	0
Glaucophyta-Cyanophora_paradoxa_dxContig7208x2	2709	-	-	-	-	-	387	44	343	6	6	0
Glaucophyta-Cyanophora_paradoxa_dxContig12296x1	822	-	-	-	-	-	382	114	268	10	10	0
Glaucophyta-Cyanophora_paradoxa_dxContig26100x1	1431	-	-	-	-	-	382	349	33	285	285	0
Glaucophyta-Cyanophora_paradoxa_dxContig8148x2	2460	DHSB_XENLA	Q3B8J8	123916423	Succinate dehydrogenase [ubiquinone] iron-sulfur subunit, mitochondrial	transport [P];succinate metabolic process [P];ubiquinone binding [F];2 iron, 2 sulfur cluster binding [F];mitochondrial respiratory chain complex II [C];metal ion binding [F];electron carrier activity [F];tricarboxylic acid cycle [P];4 iron, 4 sulfur cluster binding [F];3 iron, 4 sulfur cluster binding [F];respiratory electron transport chain [P];protein binding [F];succinate dehydrogenase (ubiqu…	381	348	33	35	35	0
Glaucophyta-Cyanophora_paradoxa_dxContig7411x2	2271	IF140_HUMAN	Q96RY7	74761083	Intraflagellar transport protein 140 homolog	protein complex [C];microtubule cytoskeleton organization [P];cytoskeletal part [C];M phase [P];microtubule cytoskeleton [C];	380	23	357	75	75	0
Glaucophyta-Cyanophora_paradoxa_dxContig54316x3	306	RS16_FRIAG	O22647	3122800	40S ribosomal protein S16	mitotic spindle elongation [P];cell wall [C];RNA binding [F];nucleolus [C];rRNA processing [P];structural constituent of ribosome [F];translational elongation [P];cytosolic small ribosomal subunit [C];ribosomal small subunit biogenesis [P];protein binding [F];chloroplast [C];lipid particle [C];membrane [C];	379	375	4	504	504	0
Glaucophyta-Cyanophora_paradoxa_dxContig28405x1	369	-	-	-	-	-	378	151	227	43	9	34
Glaucophyta-Cyanophora_paradoxa_dxContig53465x1	1857	-	-	-	-	-	376	343	33	0	0	0
Glaucophyta-Cyanophora_paradoxa_dxContig6924x1	2181	-	-	-	-	-	373	18	355	0	0	0
Glaucophyta-Cyanophora_paradoxa_dxContig52815x7	5163	-	-	-	-	-	372	335	37	108	108	0
Glaucophyta-Cyanophora_paradoxa_dxContig52943x1	1356	TBA_CHLVU	Q9ZRJ4	8928409	Tubulin alpha chain	cytosol [C];cell wall [C];nucleolus [C];response to salt stress [P];microtubule [C];tubulin complex [C];protein polymerization [P];microtubule cytoskeleton organization [P];microtubule-based movement [P];protein binding [F];cellular response to gravity [P];GTPase activity [F];structural constituent of cytoskeleton [F];chloroplast [C];vacuole [C];response to cadmium ion [P];GTP binding [F];plasma …	369	343	26	4109	4109	0
Glaucophyta-Cyanophora_paradoxa_dxContig25506x1	423	RLA1_MAIZE	P52855	1710590	60S acidic ribosomal protein P1	structural constituent of ribosome [F];RNA binding [F];protein binding [F];cytosolic large ribosomal subunit [C];translational elongation [P];	365	365	0	8646	8646	0
Glaucophyta-Cyanophora_paradoxa_dxContig7730x4	1701	-	-	-	-	-	365	1	364	0	0	0
Glaucophyta-Cyanophora_paradoxa_dxContig28281x1	2397	-	-	-	-	-	363	349	14	1	1	0
Glaucophyta-Cyanophora_paradoxa_dxContig7687x2	3330	FBX11_MOUSE	Q7TPD1	122065183	F-box only protein 11	binding [F];protein modification process [P];catalytic activity [F];intracellular part [C];	363	247	116	10	10	0
Glaucophyta-Cyanophora_paradoxa_dxContig37188x1	513	-	-	-	-	-	362	13	349	7	7	0
Glaucophyta-Cyanophora_paradoxa_dxContig54907x1	462	-	-	-	-	-	361	2	359	0	0	0
Glaucophyta-Cyanophora_paradoxa_dxContig53562x1	2274	DYNA_DICDI	Q94464	74936042	Dynamin-A	transferrin transport [P];protein kinase binding [F];GTP binding [F];postsynaptic membrane [C];receptor internalization [P];protein complex [C];cytoskeleton [C];post-Golgi vesicle-mediated transport [P];regulation of cellular process [P];protein complex binding [F];GTPase activity [F];plasma membrane [C];nucleus [C];mitochondrion [C];clathrin-coated endocytic vesicle [C];	359	343	16	15	15	0
Glaucophyta-Cyanophora_paradoxa_dxContig25989x1	1371	-	-	-	-	-	358	321	37	36	35	1
Glaucophyta-Cyanophora_paradoxa_dxContig26131x1	1944	PARP2_MOUSE	O88554	17380186	Poly [ADP-ribose] polymerase 2	transcription, DNA-dependent [P];polytene chromosome [C];cellular response to insulin stimulus [P];regulation of biological quality [P];chromosomal part [C];immune response [P];regulation of gene expression [P];protein N-terminus binding [F];nucleolus [C];NAD+ ADP-ribosyltransferase activity [F];polytene chromosome puffing [P];transcription factor complex [C];regulation of RNA metabolic process […	358	11	347	63	63	0
Glaucophyta-Cyanophora_paradoxa_dxContig55113x1	468	-	-	-	-	-	358	358	0	0	0	0
Glaucophyta-Cyanophora_paradoxa_dxContig26182x1	1152	-	-	-	-	-	356	0	356	1	1	0
Glaucophyta-Cyanophora_paradoxa_dxContig38779x1	576	MTHR_ORYSJ	Q75HE6	75294984	Probable methylenetetrahydrofolate reductase	cytosol [C];methionine biosynthetic process [P];protein binding [F];nucleotide binding [F];methylenetetrahydrofolate reductase (NADPH) activity [F];coenzyme binding [F];blood circulation [P];EC:1.5.1.20;	355	10	345	351	351	0
Glaucophyta-Cyanophora_paradoxa_dxContig37156x1	386	-	-	-	-	-	354	13	341	0	0	0
Glaucophyta-Cyanophora_paradoxa_dxContig52846x7	4224	BCHH_CHLP8	O50314	209572591	Magnesium-chelatase subunit H	porphyrin-containing compound biosynthetic process [P];	354	230	124	125	125	0
Glaucophyta-Cyanophora_paradoxa_dxContig25817x3	531	-	-	-	-	-	351	100	251	217	193	24
Glaucophyta-Cyanophora_paradoxa_dxContig7658x3	360	RL31_CYAPA	Q9XGL4	14423905	60S ribosomal protein L31	mitotic spindle elongation [P];RNA binding [F];growth [P];structural constituent of ribosome [F];hermaphrodite genitalia development [P];translational elongation [P];molting cycle, collagen and cuticulin-based cuticle [P];nematode larval development [P];ribosome biogenesis [P];protein binding [F];chloroplast [C];embryo development ending in birth or egg hatching [P];cytosolic large ribosomal subu…	349	335	14	3234	3234	0
Glaucophyta-Cyanophora_paradoxa_dxContig6963x2	3339	UBE4_ARATH	Q9LF41	75174048	Probable ubiquitin conjugation factor E4	protein ubiquitination [P];multicellular organismal process [P];protein binding [F];protein catabolic process [P];intracellular part [C];	347	53	294	98	97	1
Glaucophyta-Cyanophora_paradoxa_dxContig9680x1	447	-	-	-	-	-	347	3	344	82	64	18
Glaucophyta-Cyanophora_paradoxa_dxContig11315x1	1362	ATAD2_MOUSE	Q8CDM1	78099817	ATPase family AAA domain-containing protein 2	proteasomal protein catabolic process [P];meiotic chromosome segregation [P];proteasome-activating nucleotidase complex [C];regulation of heterochromatin assembly [P];ATPase activity [F];protein binding [F];protein unfolding [P];nucleotide binding [F];CTPase activity [F];GTPase activity [F];embryo development ending in birth or egg hatching [P];gonad development [P];transcription, DNA-dependent […	346	346	0	0	0	0
Glaucophyta-Cyanophora_paradoxa_dxContig6628x1	5634	SPAST_DANRE	Q6NW58	226694319	Spastin	cell periphery [C];macromolecular complex [C];membrane [C];ATP metabolic process [P];multicellular organismal development [P];microtubule-severing ATPase activity [F];pollination [P];microtubule severing [P];response to stimulus [P];microtubule binding [F];spindle [C];alpha-tubulin binding [F];anatomical structure development [P];nuclear part [C];identical protein binding [F];magnesium ion bindin…	345	14	331	3	3	0
Glaucophyta-Cyanophora_paradoxa_dxContig9385x1	549	RS10_ORYSJ	Q9AYP4	109940154	40S ribosomal protein S10	cell wall [C];nucleolus [C];structural constituent of ribosome [F];translational elongation [P];cytosolic small ribosomal subunit [C];protein binding [F];ribosomal small subunit assembly [P];chloroplast [C];membrane [C];	345	341	4	136	136	0
Glaucophyta-Cyanophora_paradoxa_dxContig15880x1	1401	-	-	-	-	-	344	8	336	0	0	0
Glaucophyta-Cyanophora_paradoxa_dxContig9321x1	4833	-	-	-	-	-	344	314	30	0	0	0
Glaucophyta-Cyanophora_paradoxa_dxContig17427x1	705	-	-	-	-	-	343	340	3	1620	1619	1
Glaucophyta-Cyanophora_paradoxa_dxContig41290x1	870	-	-	-	-	-	343	99	244	22	1	21
Glaucophyta-Cyanophora_paradoxa_dxContig37768x1	1572	GLYC1_DICDI	Q54Z26	74856862	Serine hydroxymethyltransferase 1	purine base biosynthetic process [P];photorespiration [P];apoplast [C];stromule [C];glycine hydroxymethyltransferase activity [F];cytosolic ribosome [C];chloroplast [C];mitochondrial nucleoid [C];cytosol [C];one-carbon metabolic process [P];pyridoxal phosphate binding [F];embryo development [P];response to cadmium ion [P];response to cold [P];folic acid metabolic process [P];L-serine catabolic pr…	342	315	27	1128	1128	0
Glaucophyta-Cyanophora_paradoxa_dxContig37853x1	2331	PSAD_CYAPA	Q9T4W8	75266871	Photosystem I reaction center subunit II, cyanelle	cyanelle thylakoid membrane [C];gene expression [P];double-strand break repair via homologous recombination [P];photosynthesis [P];photosystem I reaction center [C];chromosome organization [P];helicase activity [F];cellular macromolecule biosynthetic process [P];meiosis [P];oogenesis [P];chloroplast thylakoid membrane [C];binding [F];	341	338	3	2680	2680	0
Glaucophyta-Cyanophora_paradoxa_dxContig6808x1	1491	SAHH_NICSY	P68172	122063400	Adenosylhomocysteinase	copper ion binding [F];adenosylhomocysteinase activity [F];one-carbon metabolic process [P];posttranscriptional gene silencing [P];methylation-dependent chromatin silencing [P];vacuole [C];response to stress [P];plasma membrane [C];embryo development ending in seed dormancy [P];EC:3.3.1.1;	340	302	38	641	641	0
Glaucophyta-Cyanophora_paradoxa_dxContig25547x1	1902	DBP5_SCHPO	Q09747	1175426	ATP-dependent RNA helicase dbp5	helicase activity [F];nucleic acid binding [F];nuclear envelope [C];transport [P];macromolecule localization [P];membrane [C];nucleotide binding [F];	339	28	311	368	368	0
Glaucophyta-Cyanophora_paradoxa_dxContig37429x2	555	-	-	-	-	-	339	339	0	462	462	0
Glaucophyta-Cyanophora_paradoxa_dxContig37470x1	408	RL27A_YEAST	P0C2H6	134039200	60S ribosomal protein L27-A	embryo development ending in birth or egg hatching [P];nematode larval development [P];structural constituent of ribosome [F];molting cycle, collagen and cuticulin-based cuticle [P];reproduction [P];cytosolic large ribosomal subunit [C];growth [P];membrane [C];translational elongation [P];	336	334	2	224	224	0
Glaucophyta-Cyanophora_paradoxa_dxContig53423x1	2646	-	-	-	-	-	333	324	9	2	2	0
Glaucophyta-Cyanophora_paradoxa_dxContig57709x3	474	-	-	-	-	-	332	114	218	59	51	8
Glaucophyta-Cyanophora_paradoxa_dxContig26506x1	1410	IFI44_PANTR	P27473	129362	Interferon-induced protein 44	-	331	7	324	0	0	0
Glaucophyta-Cyanophora_paradoxa_dxContig26326x1	1143	YETS2_MOUSE	Q3TUF7	85542166	YEATS domain-containing protein 2	-	328	322	6	1	1	0
Glaucophyta-Cyanophora_paradoxa_dxContig37137x8	1887	TPP2_HUMAN	P29144	34223721	Tripeptidyl-peptidase 2	binding [F];endopeptidase activity [F];exopeptidase activity [F];serine-type peptidase activity [F];	328	21	307	0	0	0
Glaucophyta-Cyanophora_paradoxa_dxContig11358x1	402	IF172_CHLRE	Q5DM57	75320533	Intraflagellar transport protein 172	negative regulation of transcription from RNA polymerase II promoter [P];cilium [C];neural tube formation [P];protein binding [F];pronephros development [P];photoreceptor cell maintenance [P];regulation of TOR signaling cascade [P];microtubule-based flagellum [C];protein processing [P];smoothened signaling pathway [P];cilium assembly [P];determination of left/right symmetry [P];dorsal/ventral pat…	325	324	1	0	0	0
Glaucophyta-Cyanophora_paradoxa_dxContig25817x9	792	-	-	-	-	-	324	299	25	136	136	0
Glaucophyta-Cyanophora_paradoxa_dxContig37566x2	2475	PWD_ORYSJ	Q2QTC2	108860911	Phosphoglucan, water dikinase, chloroplastic	carbohydrate metabolic process [P];macromolecule metabolic process [P];kinase activity [F];cellular metabolic process [P];	323	36	287	113	111	2
Glaucophyta-Cyanophora_paradoxa_dxContig38513x2	3954	RPA1_SCHPO	P15398	3334489	DNA-directed RNA polymerase I subunit rpa1	nucleotidyltransferase activity [F];nuclear DNA-directed RNA polymerase complex [C];nucleolus [C];metal ion binding [F];transcription, DNA-dependent [P];nucleoplasm part [C];EC:2.7.7.0;	323	50	273	70	70	0
Glaucophyta-Cyanophora_paradoxa_dxContig7174x2	1731	HETE1_PODAS	Q00808	3023956	Vegetative incompatibility protein HET-E-1	skeletal system development [P];transcription regulator activity [F];protein binding [F];SAGA-type complex [C];transcription, DNA-dependent [P];histone H3-K4 methylation [P];microtubule associated complex [C];histone methyltransferase activity (H3-K4 specific) [F];MLL1 complex [C];	323	3	320	96	80	16
Glaucophyta-Cyanophora_paradoxa_dxContig27736x1	372	-	-	-	-	-	322	130	192	27	26	1
Glaucophyta-Cyanophora_paradoxa_dxContig54999x1	1905	-	-	-	-	-	322	295	27	0	0	0
Glaucophyta-Cyanophora_paradoxa_dxContig25516x4	1926	IF140_HUMAN	Q96RY7	74761083	Intraflagellar transport protein 140 homolog	multicellular organismal development [P];cell projection [C];intracellular organelle [C];	320	42	278	188	188	0
Glaucophyta-Cyanophora_paradoxa_dxContig26553x1	2100	-	-	-	-	-	320	309	11	0	0	0
Glaucophyta-Cyanophora_paradoxa_dxContig39078x3	426	RS23_DERVA	Q86FP7	54039492	40S ribosomal protein S23	hermaphrodite genitalia development [P];embryo development ending in birth or egg hatching [P];nematode larval development [P];structural constituent of ribosome [F];protein binding [F];molting cycle, collagen and cuticulin-based cuticle [P];determination of adult lifespan [P];cytosolic small ribosomal subunit [C];growth [P];translational elongation [P];	320	305	15	11046	11046	0
Glaucophyta-Cyanophora_paradoxa_dxContig45625x1	519	-	-	-	-	-	320	9	311	0	0	0
Glaucophyta-Cyanophora_paradoxa_dxContig9198x1	738	ABCCC_DICDI	Q54U44	74997050	ABC transporter C family member 12	protein binding [F];regulation of biological quality [P];drug transport [P];integral to membrane [C];response to steroid hormone stimulus [P];substrate-specific transporter activity [F];ATPase activity, coupled to transmembrane movement of substances [F];transmembrane transport [P];response to stress [P];plasma membrane part [C];fatty acid transport [P];	319	47	272	0	0	0
Glaucophyta-Cyanophora_paradoxa_dxContig37566x4	1260	EF1G_PRUAV	Q9FUM1	13626392	Elongation factor 1-gamma	plasma membrane [C];protein binding [F];cytosol [C];response to virus [P];translational elongation [P];	317	172	145	1977	1976	1
Glaucophyta-Cyanophora_paradoxa_dxContig7227x1	2070	PCKG_CLOTH	A3DJE3	189037327	Phosphoenolpyruvate carboxykinase [GTP]	phosphoenolpyruvate carboxykinase activity [F];purine nucleotide binding [F];	317	300	17	279	279	0
Glaucophyta-Cyanophora_paradoxa_dxContig38084x2	381	RL32_BOVIN	Q3SZQ6	108860933	60S ribosomal protein L32	structural constituent of ribosome [F];protein binding [F];ribosome biogenesis [P];cytosolic large ribosomal subunit [C];translational elongation [P];	315	313	2	4219	4219	0
Glaucophyta-Cyanophora_paradoxa_dxContig53302x1	2277	DMXL1_MOUSE	Q6PNC0	81911500	DmX-like protein 1	synaptic vesicle [C];	315	21	294	0	0	0
Glaucophyta-Cyanophora_paradoxa_dxContig38072x1	306	RL361_ARATH	O80929	17865537	60S ribosomal protein L36-1	nucleolus [C];structural constituent of ribosome [F];lipid particle [C];plasma membrane [C];protein binding [F];regulation of cell cycle [P];brain development [P];cytosolic large ribosomal subunit [C];translational elongation [P];	314	310	4	403	403	0
Glaucophyta-Cyanophora_paradoxa_dxContig28339x1	222	-	-	-	-	-	313	92	221	1	0	1
Glaucophyta-Cyanophora_paradoxa_dxContig38078x2	1019	-	-	-	-	-	312	286	26	24	10	14
Glaucophyta-Cyanophora_paradoxa_dxContig26270x2	2232	-	-	-	-	-	311	298	13	0	0	0
Glaucophyta-Cyanophora_paradoxa_dxContig38168x2	1512	CD48A_ARATH	P54609	1705677	Cell division control protein 48 homolog A	Cdc48p-Npl4p-Ufd1p AAA ATPase complex [C];rhabdomere development [P];polyubiquitin binding [F];protein hexamerization [P];endoplasmic reticulum membrane fusion [P];nematode larval development [P];lipid binding [F];oocyte microtubule cytoskeleton polarization [P];proteasome complex [C];retrograde protein transport, ER to cytosol [P];pollen germination [P];meiosis [P];cytosol [C];protein ubiquitina…	311	238	73	14	14	0
Glaucophyta-Cyanophora_paradoxa_dxContig55040x1	1380	-	-	-	-	-	309	0	309	0	0	0
Glaucophyta-Cyanophora_paradoxa_dxContig14449x1	2238	-	-	-	-	-	308	122	186	283	282	1
Glaucophyta-Cyanophora_paradoxa_dxContig38936x1	1413	-	-	-	-	-	305	6	299	0	0	0
Glaucophyta-Cyanophora_paradoxa_dxContig25563x1	6873	DYHB_CHLRE	Q39565	2494208	Dynein beta chain, flagellar outer arm	microtubule motor activity [F];cilium axoneme [C];axonemal dynein complex [C];binding [F];ciliary or flagellar motility [P];flagellum [C];	302	196	106	0	0	0
Glaucophyta-Cyanophora_paradoxa_dxContig6792x4	2316	TRNK1_MOUSE	Q8BV79	205816200	TPR and ankyrin repeat-containing protein 1	nuclear-transcribed mRNA catabolic process, nonsense-mediated decay [P];chromatin [C];nucleoplasm [C];protein binding [F];mRNA export from nucleus [P];regulation of translational termination [P];double-strand break repair [P];cytoplasm [C];RNA processing [P];DNA binding [F];chromatin binding [F];ATP-dependent RNA helicase activity [F];histone mRNA catabolic process [P];DNA helicase activity [F];D…	302	32	270	0	0	0
Glaucophyta-Cyanophora_paradoxa_dxContig53670x3	1242	ASSY_THENN	B9K8S7	254807534	Argininosuccinate synthase	protein binding [F];cell body fiber [C];urea cycle [P];cellular response to oleic acid [P];kidney development [P];cellular response to dexamethasone stimulus [P];cellular response to tumor necrosis factor [P];response to mycotoxin [P];aging [P];toxin binding [F];lysosome [C];cellular response to ammonium ion [P];midgut development [P];response to growth hormone stimulus [P];arginine biosynthetic …	300	271	29	633	633	0
Glaucophyta-Cyanophora_paradoxa_dxContig37474x1	2793	ACLA3_ORYSJ	Q2QNG7	122203473	ATP-citrate synthase alpha chain protein 3	citrate metabolic process [P];coenzyme A metabolic process [P];carotenoid biosynthetic process [P];protein binding [F];citrate (pro-3S)-lyase activity [F];starch biosynthetic process [P];ATP citrate synthase activity [F];positive regulation of flower development [P];aging [P];anthocyanin accumulation in tissues in response to UV light [P];chlorophyll biosynthetic process [P];cytosol [C];triglycer…	299	75	224	1053	1053	0
Glaucophyta-Cyanophora_paradoxa_dxContig8502x4	585	-	-	-	-	-	297	282	15	1675	1675	0
Glaucophyta-Cyanophora_paradoxa_dxContig11036x2	2172	-	-	-	-	-	295	258	37	41	41	0
Glaucophyta-Cyanophora_paradoxa_dxContig44886x1	537	VF345_ASFWA	P0CAF2	229891990	Uncharacterized protein D345L	-	295	232	63	538	3	535
Glaucophyta-Cyanophora_paradoxa_dxContig25900x4	1569	-	-	-	-	-	294	50	244	21	21	0
Glaucophyta-Cyanophora_paradoxa_dxContig30950x1	330	-	-	-	-	-	294	2	292	0	0	0
Glaucophyta-Cyanophora_paradoxa_dxContig37403x1	288	RS20_XENLA	P23403	133883	40S ribosomal protein S20	nucleolus [C];structural constituent of ribosome [F];lipid particle [C];RNA binding [F];protein binding [F];cell wall [C];cytosolic small ribosomal subunit [C];membrane [C];translational elongation [P];	294	293	1	3678	3678	0
Glaucophyta-Cyanophora_paradoxa_dxContig37637x1	1863	Y663_METTH	O26759	3334420	Putative ammonium transporter MTH_663	membrane [C];transport [P];	294	290	4	105	105	0
Glaucophyta-Cyanophora_paradoxa_dxContig55338x1	1191	-	-	-	-	-	294	142	152	61	61	0
Glaucophyta-Cyanophora_paradoxa_dxContig25830x1	1962	-	-	-	-	-	293	101	192	228	116	112
Glaucophyta-Cyanophora_paradoxa_dxContig27091x1	915	VPS15_DICDI	Q54S77	74996991	Probable serine/threonine-protein kinase vps15	response to radiation [P];cytosol [C];protein phosphorylation [P];protein kinase activity [F];metal ion binding [F];intracellular organelle part [C];protein binding [F];nucleotide binding [F];G2/M transition DNA damage checkpoint [P];nucleus [C];plasma membrane [C];	292	291	1	69	69	0
Glaucophyta-Cyanophora_paradoxa_dxContig8289x3	1071	RIO1_SCHPO	O42650	74675970	Serine/threonine-protein kinase rio1	protein binding [F];protein kinase activity [F];cellular process [P];	292	282	10	1	1	0
Glaucophyta-Cyanophora_paradoxa_dxContig27648x1	711	SCUB1_MOUSE	Q6NZL8	118597397	Signal peptide, CUB and EGF-like domain-containing protein 1	-	291	291	0	2	2	0
Glaucophyta-Cyanophora_paradoxa_dxContig37201x1	1128	ACTB3_FUGRU	P53486	1703118	Actin, cytoplasmic 3, N-terminally processed	cytosol [C];cortical cytoskeleton [C];sarcomere organization [P];axon [C];costamere [C];soluble fraction [C];kinesin binding [F];identical protein binding [F];NuA4 histone acetyltransferase complex [C];ATP binding [F];axonogenesis [P];nitric-oxide synthase binding [F];cellular component movement [P];filamentous actin [C];protein kinase binding [F];structural constituent of cytoskeleton [F];ribonu…	291	278	13	3210	3210	0
Glaucophyta-Cyanophora_paradoxa_dxContig8558x2	3117	ANKK1_HUMAN	Q8NFD2	74762569	Ankyrin repeat and protein kinase domain-containing protein 1	protein binding [F];basolateral plasma membrane [C];cytoskeleton [C];establishment of protein localization [P];regulation of cellular process [P];cytoplasmic part [C];	291	278	13	0	0	0
Glaucophyta-Cyanophora_paradoxa_dxContig53136x5	204	R18A2_ARATH	P51418	21431842	60S ribosomal protein L18a-2	mitotic spindle elongation [P];RNA binding [F];protein binding [F];cytosolic large ribosomal subunit [C];membrane [C];translational elongation [P];	287	286	1	992	992	0
Glaucophyta-Cyanophora_paradoxa_dxContig37098x6	3462	SF3B1_XENLA	O57683	18202072	Splicing factor 3B subunit 1	spliceosomal complex [C];chromatin binding [F];protein binding [F];nuclear speck [C];anterior/posterior pattern specification [P];nuclear mRNA splicing, via spliceosome [P];	286	162	124	526	526	0
Glaucophyta-Cyanophora_paradoxa_dxContig26794x1	1347	UGT52_DICDI	Q54IL5	74852522	UDP-sugar-dependent glycosyltransferase 52	metabolic process [P];	285	88	197	16	16	0
Glaucophyta-Cyanophora_paradoxa_dxContig53293x1	1089	FDHC_METTF	Q50568	3023753	Probable formate transporter	-	285	275	10	459	459	0
Glaucophyta-Cyanophora_paradoxa_dxContig7055x1	909	AT1A_ARTSF	P17326	114384	Sodium/potassium-transporting ATPase subunit alpha-A	ATP hydrolysis coupled proton transport [P];caveola [C];regulation of vasoconstriction [P];sodium ion transport [P];potassium ion binding [F];regulation of respiratory gaseous exchange by neurological system process [P];basolateral plasma membrane [C];regulation of blood pressure [P];regulation of smooth muscle contraction [P];potassium ion import [P];regulation of the force of heart contraction …	285	285	0	111	111	0
Glaucophyta-Cyanophora_paradoxa_dxContig9166x1	1407	SSG1_ORYGL	Q42968	2833382	Granule-bound starch synthase 1, chloroplastic/amyloplastic	amyloplast [C];starch metabolic process [P];protein binding [F];biosynthetic process [P];glycogen (starch) synthase activity [F];chloroplast [C];EC:2.4.1.11;	284	208	76	5	5	0
Glaucophyta-Cyanophora_paradoxa_dxContig16012x1	402	-	-	-	-	-	283	5	278	7	4	3
Glaucophyta-Cyanophora_paradoxa_dxContig7520x2	12090	-	-	-	-	-	283	201	82	49	47	2
Glaucophyta-Cyanophora_paradoxa_dxContig44503x1	504	-	-	-	-	-	282	206	76	44	4	40
Glaucophyta-Cyanophora_paradoxa_dxContig6781x2	2253	PPDK_CLOSY	P22983	10720401	Pyruvate, phosphate dikinase	plastid [C];cellular carbohydrate biosynthetic process [P];phosphotransferase activity, paired acceptors [F];nucleotide binding [F];kinase activity [F];EC:2.7.9.0;	281	116	165	1	1	0
Glaucophyta-Cyanophora_paradoxa_dxContig11880x1	258	RL9_MOUSE	P51410	21903459	60S ribosomal protein L9	adaxial/abaxial pattern specification [P];RNA binding [F];determination of adult lifespan [P];nucleolus [C];growth [P];chloroplast envelope [C];reproduction [P];translational elongation [P];response to heat [P];body morphogenesis [P];nematode larval development [P];protein binding [F];embryo development ending in birth or egg hatching [P];cytosolic large ribosomal subunit [C];	280	275	5	231	231	0
Glaucophyta-Cyanophora_paradoxa_dxContig40156x1	2310	-	-	-	-	-	280	249	31	253	253	0
Glaucophyta-Cyanophora_paradoxa_dxContig6649x1	864	ALF2_SYNY3	Q55664	2833464	Fructose-bisphosphate aldolase class 2	reductive pentose-phosphate cycle [P];glycolysis [P];fructose-bisphosphate aldolase activity [F];zinc ion binding [F];EC:4.1.2.13;	279	276	3	112	112	0
Glaucophyta-Cyanophora_paradoxa_dxContig25814x3	1101	-	-	-	-	-	278	116	162	305	2	303
Glaucophyta-Cyanophora_paradoxa_dxContig9663x1	2142	ATPB_CYPCA	Q9PTY0	47605558	ATP synthase subunit beta, mitochondrial	angiogenesis [P];proton-transporting ATPase activity, rotational mechanism [F];chloroplast envelope [C];cilium [C];hydrogen-exporting ATPase activity, phosphorylative mechanism [F];negative regulation of cell adhesion involved in substrate-bound cell migration [P];receptor-mediated endocytosis [P];ADP biosynthetic process [P];hydrogen ion transporting ATP synthase activity, rotational mechanism […	278	250	28	948	948	0
Glaucophyta-Cyanophora_paradoxa_dxContig14658x1	1626	-	-	-	-	-	277	252	25	0	0	0
Glaucophyta-Cyanophora_paradoxa_dxContig53136x2	1245	PUF6_SCHPO	Q9UU76	74638900	Pumilio homology domain family member 6	cytoplasm [C];response to stimulus [P];multicellular organismal reproductive process [P];intracellular organelle part [C];intracellular non-membrane-bounded organelle [C];intracellular transport [P];nucleus [C];	277	4	273	19	19	0
Glaucophyta-Cyanophora_paradoxa_dxContig46786x1	396	-	-	-	-	-	276	60	216	4	3	1
Glaucophyta-Cyanophora_paradoxa_dxContig8403x1	702	-	-	-	-	-	276	271	5	661	661	0
Glaucophyta-Cyanophora_paradoxa_dxContig11772x1	828	GTPB2_HUMAN	Q9BX10	74752415	GTP-binding protein 2	GTP binding [F];signal transduction [P];immune response [P];	273	257	16	0	0	0
Glaucophyta-Cyanophora_paradoxa_dxContig37396x3	522	RL12_PRUAR	O50003	6094002	60S ribosomal protein L12	positive regulation of growth rate [P];rRNA binding [F];structural constituent of ribosome [F];reproduction [P];translational elongation [P];secretion by cell [P];nematode larval development [P];ribosome biogenesis [P];protein binding [F];receptor-mediated endocytosis [P];embryo development ending in birth or egg hatching [P];membrane [C];cytosolic large ribosomal subunit [C];	273	271	2	1484	1484	0
Glaucophyta-Cyanophora_paradoxa_dxContig25770x1	540	RS11_DUNTE	P42756	1173222	40S ribosomal protein S11	mitotic spindle elongation [P];cell wall [C];RNA binding [F];structural constituent of ribosome [F];translational elongation [P];cytosolic small ribosomal subunit [C];protein binding [F];membrane [C];embryo development ending in seed dormancy [P];	272	272	0	1057	1057	0
Glaucophyta-Cyanophora_paradoxa_dxContig54998x1	408	ARIP4_XENTR	A4IHD2	166217265	Helicase ARIP4	regulation of primary metabolic process [P];meiosis I [P];protein kinase binding [F];chromatin remodeling complex [C];transcription cofactor activity [F];chromo shadow domain binding [F];dorsal appendage formation [P];double-strand break repair via synthesis-dependent strand annealing [P];chromosome organization [P];cytosol [C];DNA binding [F];organ boundary specification between lateral organs a…	272	10	262	0	0	0
Glaucophyta-Cyanophora_paradoxa_dxContig37078x2	258	-	-	-	-	-	271	50	221	3	3	0
Glaucophyta-Cyanophora_paradoxa_dxContig12520x1	1416	G1PDH_METKA	Q8TW08	22095647	Glycerol-1-phosphate dehydrogenase [NAD(P)+]	-	270	5	265	1	1	0
Glaucophyta-Cyanophora_paradoxa_dxContig53020x1	2211	ATPA_BOVIN	P19483	114402	ATP synthase subunit alpha, mitochondrial	determination of adult lifespan [P];proton-transporting ATPase activity, rotational mechanism [F];reproduction [P];positive regulation of growth rate [P];mitochondrial matrix [C];ADP biosynthetic process [P];hydrogen ion transporting ATP synthase activity, rotational mechanism [F];mitochondrial ATP synthesis coupled proton transport [P];ADP binding [F];MHC class I protein binding [F];embryo devel…	270	250	20	844	844	0
Glaucophyta-Cyanophora_paradoxa_dxContig38400x1	912	DC2L1_DANRE	Q7SXY4	82187683	Cytoplasmic dynein 2 light intermediate chain 1	cellular process [P];intracellular organelle [C];cell projection [C];	269	17	252	220	220	0
Glaucophyta-Cyanophora_paradoxa_dxContig13424x1	792	-	-	-	-	-	268	2	266	0	0	0
Glaucophyta-Cyanophora_paradoxa_dxContig26256x2	528	DCD_METST	Q2NFH1	121697838	Probable deoxycytidine triphosphate deaminase	-	268	10	258	15	15	0
Glaucophyta-Cyanophora_paradoxa_dxContig37932x7	1146	BYST_BOVIN	Q5E9N0	75057811	Bystin	cellular process [P];	268	7	261	127	119	8
Glaucophyta-Cyanophora_paradoxa_dxContig44375x1	192	-	-	-	-	-	268	214	54	6	6	0
Glaucophyta-Cyanophora_paradoxa_dxContig11230x1	2613	YR104_MIMIV	Q5UPI0	81999886	Putative transposase R104	-	267	261	6	48	48	0
Glaucophyta-Cyanophora_paradoxa_dxContig53010x1	10533	-	-	-	-	-	267	218	49	0	0	0
Glaucophyta-Cyanophora_paradoxa_dxContig27016x1	5397	AQL1_THEAQ	P08594	114081	Aqualysin-1	binding [F];serine-type peptidase activity [F];macromolecule metabolic process [P];	266	265	1	0	0	0
Glaucophyta-Cyanophora_paradoxa_dxContig53057x1	4236	-	-	-	-	-	266	225	41	2	2	0
Glaucophyta-Cyanophora_paradoxa_dxContig37819x1	2073	TIMD1_CERAE	O46598	160358767	Hepatitis A virus cellular receptor 1	-	265	241	24	731	731	0
Glaucophyta-Cyanophora_paradoxa_dxContig55843x1	1440	-	-	-	-	-	265	149	116	1	0	1
Glaucophyta-Cyanophora_paradoxa_dxContig25817x8	1119	-	-	-	-	-	261	257	4	6	6	0
Glaucophyta-Cyanophora_paradoxa_dxContig57776x1	291	-	-	-	-	-	261	190	71	5	4	1
Glaucophyta-Cyanophora_paradoxa_dxContig52815x6	486	RL7_PONAB	Q5R9R4	75041776	60S ribosomal protein L7	transcription regulator activity [F];cell wall [C];positive regulation of growth rate [P];mRNA binding [F];nucleolus [C];rRNA processing [P];ribosomal large subunit biogenesis [P];structural constituent of ribosome [F];reproduction [P];translational elongation [P];DNA binding [F];proteolysis [P];cysteine-type endopeptidase activity [F];nematode larval development [P];protein homodimerization acti…	258	255	3	4315	4315	0
Glaucophyta-Cyanophora_paradoxa_dxContig52997x2	867	FXL20_RAT	Q9QZH7	38502806	F-box/LRR-repeat protein 20	cell part [C];	258	256	2	0	0	0
Glaucophyta-Cyanophora_paradoxa_dxContig37217x1	1569	SDHL_STRCO	O86564	6094260	L-serine dehydratase	binding [F];plasma membrane [C];	257	241	16	891	891	0
Glaucophyta-Cyanophora_paradoxa_dxContig38662x1	6627	PKHL1_MOUSE	Q80ZA4	81866042	Fibrocystin-L	cell part [C];	256	251	5	0	0	0
Glaucophyta-Cyanophora_paradoxa_dxContig7683x1	954	ABCGG_DICDI	Q54HM0	74996644	ABC transporter G family member 16	cellular process [P];response to stimulus [P];transport [P];intracellular membrane-bounded organelle [C];cytoplasmic part [C];membrane [C];	256	255	1	0	0	0
Glaucophyta-Cyanophora_paradoxa_dxContig38076x3	480	RL24_BRABE	Q8ISQ3	52783258	60S ribosomal protein L24	mitotic spindle elongation [P];protein binding [F];optic nerve development [P];mitochondrial large ribosomal subunit [C];ribosomal large subunit assembly [P];translational elongation [P];cytosolic large ribosomal subunit [C];retina development in camera-type eye [P];embryo development [P];structural constituent of ribosome [F];RNA binding [F];exit from mitosis [P];mitotic cell cycle G1/S transiti…	253	253	0	1064	1064	0
Glaucophyta-Cyanophora_paradoxa_dxContig55x1	1545	-	-	-	-	-	253	214	39	7	7	0
Glaucophyta-Cyanophora_paradoxa_dxContig8188x2	3108	CLH1_BOVIN	P49951	1705915	Clathrin heavy chain 1	clathrin coat of coated pit [C];signal transducer activity [F];determination of adult lifespan [P];transferrin transport [P];liquid clearance, open tracheal system [P];trans-Golgi network [C];structural molecule activity [F];protein binding [F];regulation of tube length, open tracheal system [P];extracellular matrix organization [P];neurotransmitter secretion [P];dsRNA transport [P];synaptic vesi…	253	189	64	0	0	0
Glaucophyta-Cyanophora_paradoxa_dxContig25989x2	1599	-	-	-	-	-	252	216	36	1	1	0
Glaucophyta-Cyanophora_paradoxa_dxContig37231x4	1101	FPPS2_PARAR	O24242	25452946	Farnesyl pyrophosphate synthase 2	dimethylallyltranstransferase activity [F];farnesyl diphosphate biosynthetic process [P];positive regulation of biological process [P];cholesterol biosynthetic process [P];geranyltranstransferase activity [F];mitochondrion [C];EC:2.5.1.1;EC:2.5.1.10;	252	13	239	726	702	24
Glaucophyta-Cyanophora_paradoxa_dxContig39309x2	810	-	-	-	-	-	252	247	5	15	15	0
Glaucophyta-Cyanophora_paradoxa_dxContig37932x2	2355	ACLB1_ORYSJ	Q93VT8	75249275	ATP-citrate synthase beta chain protein 1	carboxylic acid metabolic process [P];cytosol [C];cellular biosynthetic process [P];lyase activity [F];lipid biosynthetic process [P];mitochondrion [C];ATP citrate synthase activity [F];acetyl-CoA metabolic process [P];citrate lyase complex [C];protein binding [F];cellular lipid metabolic process [P];plasma membrane [C];EC:2.3.3.8;	250	63	187	987	987	0
Glaucophyta-Cyanophora_paradoxa_dxContig37091x1	2082	-	-	-	-	-	249	52	197	298	170	128
Glaucophyta-Cyanophora_paradoxa_dxContig25596x4	1287	YRBE_BACSU	O05389	7674446	Uncharacterized oxidoreductase yrbE	metabolic process [P];catalytic activity [F];	248	246	2	5034	5033	1
Glaucophyta-Cyanophora_paradoxa_dxContig55173x2	879	-	-	-	-	-	248	248	0	1	1	0
Glaucophyta-Cyanophora_paradoxa_dxContig12165x2	1998	ACSF1_SYNY3	P72584	73622139	Magnesium-protoporphyrin IX monomethyl ester [oxidative] cyclase 1	transition metal ion binding [F];oxidoreductase activity [F];cellular metabolic process [P];chloroplast part [C];thylakoid [C];membrane [C];	246	238	8	189	189	0
Glaucophyta-Cyanophora_paradoxa_dxContig53554x1	441	-	-	-	-	-	246	205	41	4	4	0
Glaucophyta-Cyanophora_paradoxa_dxContig8822x1	1317	-	-	-	-	-	245	239	6	99	99	0
Glaucophyta-Cyanophora_paradoxa_dxContig8766x2	1422	CHLP_TOBAC	Q9ZS34	75216452	Geranylgeranyl diphosphate reductase, chloroplastic	geranylgeranyl diphosphate metabolic process [P];phytyl diphosphate biosynthetic process [P];oxidation-reduction process [P];vitamin E biosynthetic process [P];chlorophyll biosynthetic process [P];chloroplast envelope [C];monooxygenase activity [F];protein binding [F];chloroplast thylakoid membrane [C];photosynthesis [P];geranylgeranyl reductase activity [F];	244	229	15	150	150	0
Glaucophyta-Cyanophora_paradoxa_dxContig28749x1	1176	GMDS_MOUSE	Q8K0C9	67460958	GDP-mannose 4,6 dehydratase	oviposition [P];GDP-mannose 4,6-dehydratase activity [F];GDP-mannose metabolic process [P];formation of infection structure on or near host [P];growth [P];glycolipid metabolic process [P];body morphogenesis [P];nematode larval development [P];protein binding [F];response to insecticide [P];locomotion [P];leukocyte cell-cell adhesion [P];'de novo' GDP-L-fucose biosynthetic process [P];cytoplasm [C…	243	21	222	347	346	1
Glaucophyta-Cyanophora_paradoxa_dxContig38345x2	393	RS15A_DAUCA	Q9AT34	49036493	40S ribosomal protein S15a	positive regulation of cell proliferation [P];structural constituent of ribosome [F];RNA binding [F];protein binding [F];positive regulation of cell cycle [P];cytosolic small ribosomal subunit [C];response to virus [P];mitochondrion [C];translational elongation [P];	243	243	0	307	307	0
Glaucophyta-Cyanophora_paradoxa_dxContig56249x1	333	NVL_HUMAN	O15381	32699415	Nuclear valosin-containing protein-like	intracellular membrane-bounded organelle [C];	243	82	161	0	0	0
Glaucophyta-Cyanophora_paradoxa_dxContig7004x4	402	RS241_ARATH	Q9SS17	11134742	40S ribosomal protein S24-1	translation initiation factor activity [F];translational initiation [P];nucleolus [C];rRNA processing [P];structural constituent of ribosome [F];erythrocyte homeostasis [P];translational elongation [P];cytosolic small ribosomal subunit [C];ribosomal small subunit biogenesis [P];nucleotide binding [F];chloroplast [C];plasma membrane [C];translation initiation factor binding [F];	243	239	4	3182	3182	0
Glaucophyta-Cyanophora_paradoxa_dxContig8899x2	396	PYC1_THEEB	P50036	1709945	Phycobilisome 7.8 kDa linker polypeptide, allophycocyanin-associated, core	thylakoid membrane [C];protein binding [F];	243	242	1	4332	4332	0
Glaucophyta-Cyanophora_paradoxa_dxContig53686x1	2646	NAA15_HUMAN	Q9BXJ9	57012969	N-alpha-acetyltransferase 15, NatA auxiliary subunit	transcription factor complex [C];ribosome binding [F];N-acetyltransferase activity [F];protein binding [F];positive regulation of transcription, DNA-dependent [P];cytoplasm [C];N-terminal protein amino acid acetylation [P];	242	18	224	141	141	0
Glaucophyta-Cyanophora_paradoxa_dxContig7845x2	1734	-	-	-	-	-	242	164	78	2	2	0
Glaucophyta-Cyanophora_paradoxa_dxContig28137x1	948	-	-	-	-	-	241	124	117	47	38	9
Glaucophyta-Cyanophora_paradoxa_dxContig38150x3	1494	CD48D_ARATH	Q9SCN8	28201772	Cell division control protein 48 homolog D	Cdc48p-Npl4p-Ufd1p AAA ATPase complex [C];rhabdomere development [P];polyubiquitin binding [F];protein hexamerization [P];endoplasmic reticulum membrane fusion [P];nematode larval development [P];lipid binding [F];oocyte microtubule cytoskeleton polarization [P];proteasome complex [C];retrograde protein transport, ER to cytosol [P];pollen germination [P];meiosis [P];cytosol [C];protein ubiquitina…	241	198	43	222	222	0
Glaucophyta-Cyanophora_paradoxa_dxContig30182x1	246	-	-	-	-	-	237	233	4	0	0	0
Glaucophyta-Cyanophora_paradoxa_dxContig46715x1	957	-	-	-	-	-	235	232	3	1	1	0
Glaucophyta-Cyanophora_paradoxa_dxContig50992x1	204	-	-	-	-	-	235	28	207	41	2	39
Glaucophyta-Cyanophora_paradoxa_dxContig52825x2	366	RL34A_YEAST	P87262	6174938	60S ribosomal protein L34-A	nucleolus [C];structural constituent of ribosome [F];plasma membrane [C];RNA binding [F];protein binding [F];ribosome biogenesis [P];cytosolic large ribosomal subunit [C];chloroplast [C];translational elongation [P];	235	235	0	3889	3889	0
Glaucophyta-Cyanophora_paradoxa_dxContig8579x1	1056	-	-	-	-	-	235	25	210	125	125	0
Glaucophyta-Cyanophora_paradoxa_dxContig40020x1	1386	ABCG2_MOUSE	Q7TMS5	68052328	ATP-binding cassette sub-family G member 2	cellular response to indolebutyric acid stimulus [P];negative regulation of defense response [P];cadmium ion transport [P];chloroplast envelope [C];response to folic acid [P];embryonic process involved in female pregnancy [P];indole glucosinolate catabolic process [P];membrane fraction [C];urate metabolic process [P];cadmium ion transmembrane transporter activity [F];response to salt stress [P];c…	233	233	0	0	0	0
Glaucophyta-Cyanophora_paradoxa_dxContig37626x5	3222	BBS2_DANRE	Q98SP7	20454826	Bardet-Biedl syndrome 2 protein homolog	melanosome transport [P];pigment granule aggregation in cell center [P];protein binding [F];negative regulation of multicellular organism growth [P];regulation of cilium beat frequency involved in ciliary motility [P];striatum development [P];hippocampus development [P];adult behavior [P];photoreceptor cell maintenance [P];protein localization to organelle [P];Kupffer's vesicle development [P];mo…	232	66	166	175	175	0
Glaucophyta-Cyanophora_paradoxa_dxContig12510x1	1095	-	-	-	-	-	231	5	226	0	0	0
Glaucophyta-Cyanophora_paradoxa_dxContig7974x1	1668	MUS81_ASPFU	Q4WYE5	74674526	Crossover junction endonuclease mus81	DNA metabolic process [P];binding [F];nuclease activity [F];	231	5	226	17	15	2
Glaucophyta-Cyanophora_paradoxa_dxContig53067x3	1128	-	-	-	-	-	229	216	13	0	0	0
Glaucophyta-Cyanophora_paradoxa_dxContig14546x1	2238	-	-	-	-	-	228	10	218	3	3	0
Glaucophyta-Cyanophora_paradoxa_dxContig37078x3	399	-	-	-	-	-	228	48	180	0	0	0
Glaucophyta-Cyanophora_paradoxa_dxContig53738x3	1260	-	-	-	-	-	228	221	7	1	1	0
Glaucophyta-Cyanophora_paradoxa_dxContig15526x1	1653	-	-	-	-	-	227	220	7	0	0	0
Glaucophyta-Cyanophora_paradoxa_dxContig10928x2	1026	PTHB1_XENLA	Q6AX60	82181902	Protein PTHB1	protein binding [F];BBSome [C];intracellular part [C];	226	9	217	0	0	0
Glaucophyta-Cyanophora_paradoxa_dxContig52923x1	357	-	-	-	-	-	226	1	225	18	2	16
Glaucophyta-Cyanophora_paradoxa_dxContig26296x2	1446	RCA_ORYSJ	P93431	109940135	Ribulose bisphosphate carboxylase/oxygenase activase, chloroplastic	sequence-specific DNA binding transcription factor activity [F];protein binding [F];ATP binding [F];chloroplast stroma [C];	225	210	15	751	751	0
Glaucophyta-Cyanophora_paradoxa_dxContig30228x1	987	HRP1_PLAFA	P05227	123526	Histidine-rich protein PFHRP-II	-	225	219	6	0	0	0
Glaucophyta-Cyanophora_paradoxa_dxContig7226x2	2913	ABCG2_DICDI	Q9NGP5	75024116	ABC transporter G family member 2	transport [P];membrane [C];intracellular membrane-bounded organelle [C];response to other organism [P];response to organic substance [P];transporter activity [F];response to endogenous stimulus [P];cellular process [P];defense response [P];cytoplasmic part [C];	224	222	2	0	0	0
Glaucophyta-Cyanophora_paradoxa_dxContig8823x2	447	RL28_DICDI	Q9GS21	24418651	60S ribosomal protein L28	cytosolic ribosome [C];protein binding [F];cytosol [C];translational elongation [P];	224	220	4	1388	1388	0
Glaucophyta-Cyanophora_paradoxa_dxContig7549x1	981	MVP_STRPU	Q5EAJ7	74775612	Major vault protein	cytoplasm [C];response to drug [P];protein binding [F];transport [P];nucleus [C];macromolecular complex [C];	222	181	41	104	104	0
Glaucophyta-Cyanophora_paradoxa_dxContig28395x1	213	-	-	-	-	-	220	135	85	1	1	0
Glaucophyta-Cyanophora_paradoxa_dxContig41290x2	1041	-	-	-	-	-	220	80	140	27	15	12
Glaucophyta-Cyanophora_paradoxa_dxContig15195x1	1968	-	-	-	-	-	219	207	12	0	0	0
Glaucophyta-Cyanophora_paradoxa_dxContig25814x2	618	-	-	-	-	-	219	141	78	0	0	0
Glaucophyta-Cyanophora_paradoxa_dxContig37004x3	4803	DYH6_HUMAN	Q9C0G6	166922150	Dynein heavy chain 6, axonemal	microtubule motor activity [F];axonemal dynein complex [C];ciliary or flagellar motility [P];cilium [C];microtubule-based flagellum [C];cytoplasm [C];	219	134	85	474	473	1
Glaucophyta-Cyanophora_paradoxa_dxContig7719x1	1407	-	-	-	-	-	219	212	7	1385	1372	13
Glaucophyta-Cyanophora_paradoxa_dxContig25549x1	2223	ETFB_DICDI	Q54YZ4	74856840	Electron transfer flavoprotein subunit beta	lipid metabolic process [P];mitochondrion [C];leucine catabolic process [P];chlorophyll catabolic process [P];membrane [C];	217	194	23	1328	991	337
Glaucophyta-Cyanophora_paradoxa_dxContig44308x1	537	-	-	-	-	-	217	155	62	4	4	0
Glaucophyta-Cyanophora_paradoxa_dxContig30734x1	267	-	-	-	-	-	216	28	188	115	0	115
Glaucophyta-Cyanophora_paradoxa_dxContig6882x2	1725	GLTS_SYNY3	P55038	2506463	Ferredoxin-dependent glutamate synthase 2	ammonia assimilation cycle [P];iron-sulfur cluster binding [F];metal ion binding [F];plastid [C];glutamate biosynthetic process [P];developmental growth [P];protein binding [F];glutamate synthase (NADH) activity [F];EC:1.4.1.14;	216	131	85	533	533	0
Glaucophyta-Cyanophora_paradoxa_dxContig7049x1	2880	-	-	-	-	-	214	19	195	99	99	0
Glaucophyta-Cyanophora_paradoxa_dxContig10970x1	990	ADT_DICDI	O97470	74894183	Mitochondrial substrate carrier family protein ancA	transmembrane transport [P];negative regulation of necrotic cell death [P];adenine transmembrane transporter activity [F];apoptotic process [P];mitochondrial inner membrane presequence translocase complex [C];generation of precursor metabolites and energy [P];mitochondrial nucleoid [C];mitochondrial genome maintenance [P];mitochondrial outer membrane [C];ATP:ADP antiporter activity [F];ATP transp…	213	199	14	1245	1245	0
Glaucophyta-Cyanophora_paradoxa_dxContig36974x3	2739	WDR52_HUMAN	Q96MT7	74760982	WD repeat-containing protein 52	-	213	39	174	92	92	0
Glaucophyta-Cyanophora_paradoxa_dxContig37763x3	4056	SYHC_DICDI	Q86AS6	74926756	Histidyl-tRNA synthetase, cytoplasmic	translation [P];cytosol [C];plastid [C];cellular amino acid metabolic process [P];nucleotide binding [F];histidine-tRNA ligase activity [F];mitochondrial matrix [C];EC:6.1.1.21;	213	24	189	47	47	0
Glaucophyta-Cyanophora_paradoxa_dxContig53364x2	429	-	-	-	-	-	213	212	1	0	0	0
Glaucophyta-Cyanophora_paradoxa_dxContig39212x1	2922	IF4G1_ARATH	Q76E23	322510036	Eukaryotic translation initiation factor 4G	translation initiation factor activity [F];eukaryotic translation initiation factor 4F complex [C];multi-organism process [P];protein binding [F];regulation of translational initiation [P];	212	192	20	1	1	0
Glaucophyta-Cyanophora_paradoxa_dxContig53375x1	1182	SCUB1_HUMAN	Q8IWY4	145559527	Signal peptide, CUB and EGF-like domain-containing protein 1	binding [F];membrane [C];	212	205	7	0	0	0
Glaucophyta-Cyanophora_paradoxa_dxContig6845x1	2502	RPN1A_ARATH	Q9SIV2	75265911	26S proteasome non-ATPase regulatory subunit 2 1A	proteasome regulatory particle, base subcomplex [C];regulation of cell cycle [P];negative regulation of ubiquitin-protein ligase activity involved in mitotic cell cycle [P];positive regulation of ubiquitin-protein ligase activity involved in mitotic cell cycle [P];anaphase-promoting complex-dependent proteasomal ubiquitin-dependent protein catabolic process [P];protein binding [F];nucleus [C];pla…	211	71	140	185	185	0
Glaucophyta-Cyanophora_paradoxa_dxContig7505x2	5853	-	-	-	-	-	211	9	202	17	17	0
Glaucophyta-Cyanophora_paradoxa_dxContig28298x2	1287	SENP2_HUMAN	Q9HC62	143811458	Sentrin-specific protease 2	membrane [C];multicellular organismal development [P];activation of cysteine-type endopeptidase activity involved in apoptotic process [P];protein desumoylation [P];cytoplasm [C];SUMO-specific protease activity [F];induction of apoptosis by extracellular signals [P];nuclear envelope [C];protein complex [C];	209	7	202	86	86	0
Glaucophyta-Cyanophora_paradoxa_dxContig53599x1	1530	FBX11_MOUSE	Q7TPD1	122065183	F-box only protein 11	binding [F];protein modification process [P];catalytic activity [F];intracellular part [C];	209	12	197	479	479	0
Glaucophyta-Cyanophora_paradoxa_dxContig9930x1	1785	CLCN2_CAVPO	Q9WU45	12643327	Chloride channel protein 2	chloride channel activity [F];integral to membrane [C];anion transport [P];organelle membrane [C];endosome [C];intracellular organelle part [C];cellular process [P];plasma membrane [C];voltage-gated ion channel activity [F];system process [P];	209	204	5	0	0	0
Glaucophyta-Cyanophora_paradoxa_dxContig41138x1	1386	-	-	-	-	-	208	163	45	1	1	0
Glaucophyta-Cyanophora_paradoxa_dxContig26300x1	1230	-	-	-	-	-	207	191	16	2141	2140	1
Glaucophyta-Cyanophora_paradoxa_dxContig44606x1	267	-	-	-	-	-	207	205	2	0	0	0
Glaucophyta-Cyanophora_paradoxa_dxContig6950x2	888	PABP_ASPNC	A2Q848	158512764	Polyadenylate-binding protein, cytoplasmic and nuclear	translation [P];cytosol [C];transport [P];poly(U) RNA binding [F];translation activator activity [F];poly(C) RNA binding [F];mRNA polyadenylation [P];protein C-terminus binding [F];protein self-association [F];mRNA stabilization [P];poly(A) RNA binding [F];polysome [C];negative regulation of nuclear-transcribed mRNA poly(A) tail shortening [P];eukaryotic initiation factor 4G binding [F];nucleus […	206	198	8	0	0	0
Glaucophyta-Cyanophora_paradoxa_dxContig11521x1	1968	-	-	-	-	-	204	26	178	6	6	0
Glaucophyta-Cyanophora_paradoxa_dxContig38780x2	1602	-	-	-	-	-	204	194	10	0	0	0
Glaucophyta-Cyanophora_paradoxa_dxContig44067x1	792	-	-	-	-	-	204	198	6	2	2	0
Glaucophyta-Cyanophora_paradoxa_dxContig47167x1	753	-	-	-	-	-	204	19	185	0	0	0
Glaucophyta-Cyanophora_paradoxa_dxContig11070x1	759	GCH1_YEAST	P51601	1730247	GTP cyclohydrolase 1	cuticle pigmentation [P];protein heterooligomerization [P];positive regulation of nitric-oxide synthase activity [P];embryonic pattern specification [P];response to lipopolysaccharide [P];regulation of lung blood pressure [P];zinc ion binding [F];melanin biosynthetic process [P];GTP-dependent protein binding [F];GTP cyclohydrolase I activity [F];GTP binding [F];calcium ion binding [F];larval chit…	203	197	6	70	70	0
Glaucophyta-Cyanophora_paradoxa_dxContig26077x9	1893	GPDA_DESDG	Q30WH4	118595397	Glycerol-3-phosphate dehydrogenase [NAD(P)+]	oxidoreductase activity, acting on CH-OH group of donors [F];primary metabolic process [P];	203	145	58	263	263	0
Glaucophyta-Cyanophora_paradoxa_dxContig42454x1	969	-	-	-	-	-	203	197	6	3	3	0
Glaucophyta-Cyanophora_paradoxa_dxContig54273x2	540	TCTP_PLAKN	P84152	62901132	Translationally-controlled tumor protein homolog	-	203	200	3	973	973	0
Glaucophyta-Cyanophora_paradoxa_dxContig26327x1	1020	FIP1_SCHPO	Q09919	1351669	Plasma membrane iron permease	-	202	159	43	15	15	0
Glaucophyta-Cyanophora_paradoxa_dxContig8226x1	801	-	-	-	-	-	202	93	109	286	286	0
Glaucophyta-Cyanophora_paradoxa_dxContig25817x4	1569	-	-	-	-	-	200	189	11	1	1	0
Glaucophyta-Cyanophora_paradoxa_dxContig26787x2	1278	NXN_DANRE	Q503L9	82192783	Nucleoredoxin	oxidoreductase activity, acting on a sulfur group of donors, NAD or NADP as acceptor [F];oxidation-reduction process [P];response to chemical stimulus [P];pollen tube growth [P];cytoplasmic part [C];regulation of cellular process [P];antioxidant activity [F];nucleus [C];EC:1.8.1.0;	199	199	0	2	2	0
Glaucophyta-Cyanophora_paradoxa_dxContig6830x5	2337	VPS10_UNCRE	C4JI06	332321876	Vacuolar protein sorting/targeting protein 10	-	199	199	0	0	0	0
Glaucophyta-Cyanophora_paradoxa_dxContig8283x3	750	-	-	-	-	-	197	95	102	152	152	0
Glaucophyta-Cyanophora_paradoxa_dxContig38032x2	1818	SECA_ACAM1	B0C1V9	189046153	Protein translocase subunit SecA	cytoplasm [C];transport [P];	196	12	184	0	0	0
Glaucophyta-Cyanophora_paradoxa_dxContig53136x7	525	R18A3_ARATH	Q9LUD4	21362875	60S ribosomal protein L18a-3	mitotic spindle elongation [P];structural constituent of ribosome [F];RNA binding [F];protein binding [F];ribosome biogenesis [P];cytosolic large ribosomal subunit [C];membrane [C];translational elongation [P];	196	195	1	450	450	0
Glaucophyta-Cyanophora_paradoxa_dxContig9348x1	1296	DHE4_HAEIN	P43793	1169330	NADP-specific glutamate dehydrogenase	oxidoreductase activity, acting on the CH-NH2 group of donors, NAD or NADP as acceptor [F];cell part [C];metabolic process [P];EC:1.4.1.0;	196	171	25	546	546	0
Glaucophyta-Cyanophora_paradoxa_dxContig37122x1	591	-	-	-	-	-	195	1	194	0	0	0
Glaucophyta-Cyanophora_paradoxa_dxContig29027x1	540	-	-	-	-	-	193	101	92	10	9	1
Glaucophyta-Cyanophora_paradoxa_dxContig25643x3	2316	TKTC_SOLTU	Q43848	2501356	Transketolase, chloroplastic	reductive pentose-phosphate cycle [P];transketolase activity [F];pentose-phosphate shunt, oxidative branch [P];chloroplast thylakoid membrane [C];EC:2.2.1.1;	192	143	49	223	223	0
Glaucophyta-Cyanophora_paradoxa_dxContig26954x1	702	GTPB1_PONAB	Q5R8Q7	114152814	GTP-binding protein 1	signal transduction [P];immune response [P];nucleotide binding [F];	192	191	1	1	1	0
Glaucophyta-Cyanophora_paradoxa_dxContig38309x1	477	RS17_BOVIN	A5PK63	166219437	40S ribosomal protein S17	rRNA processing [P];cytosolic small ribosomal subunit [C];ribosomal small subunit biogenesis [P];erythrocyte homeostasis [P];translational elongation [P];	192	192	0	559	559	0
Glaucophyta-Cyanophora_paradoxa_dxContig56121x1	588	-	-	-	-	-	192	2	190	0	0	0
Glaucophyta-Cyanophora_paradoxa_dxContig33802x1	540	-	-	-	-	-	191	184	7	1	1	0
Glaucophyta-Cyanophora_paradoxa_dxContig45146x1	639	-	-	-	-	-	190	181	9	0	0	0
Glaucophyta-Cyanophora_paradoxa_dxContig10408x3	3033	LEUC_ARATH	Q94AR8	75249794	3-isopropylmalate dehydratase	lyase activity [F];protein folding [P];protein binding [F];nucleotide binding [F];chloroplast stroma [C];response to cadmium ion [P];glucosinolate biosynthetic process [P];intramolecular transferase activity, transferring hydroxy groups [F];EC:5.4.4.0;	189	189	0	72	72	0
Glaucophyta-Cyanophora_paradoxa_dxContig9514x1	7281	GELA_DICDI	P13466	121115	Gelation factor	-	189	173	16	1	1	0
Glaucophyta-Cyanophora_paradoxa_dxContig11858x1	360	RL261_ARATH	P51414	27735242	60S ribosomal protein L26-1	positive regulation of growth rate [P];RNA binding [F];rRNA processing [P];ribosomal large subunit biogenesis [P];structural constituent of ribosome [F];reproduction [P];translational elongation [P];nematode larval development [P];protein binding [F];embryo development ending in birth or egg hatching [P];cytosolic large ribosomal subunit [C];	188	187	1	2027	2027	0
Glaucophyta-Cyanophora_paradoxa_dxContig37191x1	6414	DYHB_CHLRE	Q39565	2494208	Dynein beta chain, flagellar outer arm	cilium axoneme [C];dynein complex [C];spermatogenesis [P];motor activity [F];cellular component movement [P];nucleotide binding [F];flagellum [C];	188	118	70	24	24	0
Glaucophyta-Cyanophora_paradoxa_dxContig41266x1	1272	-	-	-	-	-	187	178	9	70	70	0
Glaucophyta-Cyanophora_paradoxa_dxContig44405x1	210	-	-	-	-	-	187	130	57	0	0	0
Glaucophyta-Cyanophora_paradoxa_dxContig37194x6	1251	RL13_ACAM1	B0C427	189040989	50S ribosomal protein L13	ribosome [C];structural constituent of ribosome [F];translation [P];plastid [C];	185	173	12	1300	1300	0
Glaucophyta-Cyanophora_paradoxa_dxContig37326x1	1665	-	-	-	-	-	185	130	55	0	0	0
Glaucophyta-Cyanophora_paradoxa_dxContig6908x6	2169	DYR1B_HUMAN	Q9Y463	9296963	Dual specificity tyrosine-phosphorylation-regulated kinase 1B	protein serine/threonine kinase activity [F];apoptotic process [P];mitotic spindle organization [P];nuclear lumen [C];P granule [C];peptidyl-tyrosine phosphorylation [P];metal ion binding [F];cytosol [C];embryonic pattern specification [P];meiotic chromosome segregation [P];morphogenesis of an epithelium [P];positive regulation of growth rate [P];transcription coactivator activity [F];olfactory b…	185	163	22	1002	1002	0
Glaucophyta-Cyanophora_paradoxa_dxContig26071x2	2442	DYRK4_MOUSE	Q8BI55	81913171	Dual specificity tyrosine-phosphorylation-regulated kinase 4	manganese ion binding [F];positive regulation of glycogen biosynthetic process [P];response to chemical stimulus [P];protein binding [F];peptidyl-amino acid modification [P];protein tyrosine kinase activity [F];cell division [P];DNA damage response, signal transduction by p53 class mediator resulting in induction of apoptosis [P];M phase [P];protein phosphorylation [P];protein serine/threonine ki…	184	54	130	237	234	3
Glaucophyta-Cyanophora_paradoxa_dxContig44225x1	402	-	-	-	-	-	184	159	25	2	0	2
Glaucophyta-Cyanophora_paradoxa_dxContig53823x1	1395	YC54L_SYNY3	P72777	6136546	Ycf54-like protein	intracellular membrane-bounded organelle [C];	184	179	5	112	112	0
Glaucophyta-Cyanophora_paradoxa_dxContig10382x2	1875	EFG_ZYMMO	Q5NQ66	62286652	Elongation factor G	translation elongation factor activity [F];GTP binding [F];chloroplast [C];translational elongation [P];GTPase activity [F];	183	177	6	0	0	0
Glaucophyta-Cyanophora_paradoxa_dxContig34046x1	372	-	-	-	-	-	183	181	2	1	1	0
Glaucophyta-Cyanophora_paradoxa_dxContig37388x2	1239	PSBO_THEEB	P0A431	61230073	Photosystem II manganese-stabilizing polypeptide	poly(U) RNA binding [F];plasma membrane-derived thylakoid photosystem II [C];protein binding [F];chloroplast thylakoid membrane [C];photoinhibition [P];plastoglobule [C];photosystem II assembly [P];regulation of protein dephosphorylation [P];photosystem II stabilization [P];chloroplast thylakoid lumen [C];	183	172	11	1102	1102	0
Glaucophyta-Cyanophora_paradoxa_dxContig6971x3	13533	-	-	-	-	-	183	167	16	11	11	0
Glaucophyta-Cyanophora_paradoxa_dxContig25550x1	1962	PP2B_NEUCR	Q05681	189042257	Serine/threonine-protein phosphatase 2B catalytic subunit	regulation of synaptic transmission [P];G1/S transition of mitotic cell cycle [P];protein dephosphorylation [P];soluble fraction [C];negative regulation of insulin secretion [P];cytosol [C];regulation of excitatory postsynaptic membrane potential [P];microsome [C];response to amphetamine [P];calcineurin complex [C];skeletal muscle fiber development [P];protein import into nucleus [P];mitochondrio…	182	38	144	1004	999	5
Glaucophyta-Cyanophora_paradoxa_dxContig53018x1	2568	SYAC_CAEEL	O01541	74955985	Alanyl-tRNA synthetase, cytoplasmic	protein folding [P];cerebellar Purkinje cell layer development [P];nucleotide binding [F];tRNA modification [P];regulation of translational fidelity [P];hair follicle development [P];cytoplasm [C];negative regulation of neuron apoptosis [P];response to amino acid stimulus [P];skin development [P];neuromuscular process controlling balance [P];aminoacyl-tRNA editing activity [F];RNA binding [F];ala…	182	45	137	514	514	0
Glaucophyta-Cyanophora_paradoxa_dxContig6784x1	9876	-	-	-	-	-	180	137	43	0	0	0
Glaucophyta-Cyanophora_paradoxa_dxContig25215x1	243	-	-	-	-	-	179	0	179	0	0	0
Glaucophyta-Cyanophora_paradoxa_dxContig28041x1	798	-	-	-	-	-	179	2	177	0	0	0
Glaucophyta-Cyanophora_paradoxa_dxContig7746x2	786	AURKA_PIG	A5GFW1	158513308	Aurora kinase A	chromatin [C];protein localization to kinetochore [P];spindle pole centrosome [C];regulation of protein stability [P];protein kinase binding [F];aging [P];cell proliferation [P];kinesin binding [F];nucleolus [C];protein autophosphorylation [P];microtubule binding [F];ubiquitin protein ligase binding [F];chromosome segregation [P];histone kinase activity (H3-S10 specific) [F];midbody [C];spindle a…	179	1	178	8	8	0
Glaucophyta-Cyanophora_paradoxa_dxContig14074x1	1257	PYG_GALSU	Q02074	400908	Phycobilisome rod-core linker polypeptide cpcG	cytosol [C];microtubule binding [F];HOPS complex [C];microtubule [C];thylakoid membrane [C];membrane fraction [C];late endosome [C];early endosome [C];Golgi vesicle transport [P];chloroplast [C];Golgi-associated vesicle [C];	178	177	1	735	735	0
Glaucophyta-Cyanophora_paradoxa_dxContig25530x2	1359	-	-	-	-	-	176	173	3	0	0	0
Glaucophyta-Cyanophora_paradoxa_dxContig30309x1	276	-	-	-	-	-	176	97	79	1	1	0
Glaucophyta-Cyanophora_paradoxa_dxContig53079x2	1710	-	-	-	-	-	176	175	1	1	1	0
Glaucophyta-Cyanophora_paradoxa_dxContig53781x1	1116	UBA1_RABIT	Q29504	6136092	Ubiquitin-like modifier-activating enzyme 1	response to other organism [P];modification-dependent protein catabolic process [P];ubiquitin-protein ligase activity [F];protein ubiquitination [P];protein binding [F];ubiquitin activating enzyme activity [F];response to cadmium ion [P];intracellular part [C];plasma membrane [C];EC:6.3.2.19;	176	174	2	0	0	0
Glaucophyta-Cyanophora_paradoxa_dxContig7536x1	3012	SMC1A_MOUSE	Q9CU62	341942276	Structural maintenance of chromosomes protein 1A	protein binding [F];response to DNA damage stimulus [P];DNA metabolic process [P];regulation of cell cycle process [P];kinetochore [C];mitotic sister chromatid segregation [P];condensed nuclear chromosome [C];negative regulation of cellular process [P];sister chromatid cohesion [P];	175	50	125	11	11	0
Glaucophyta-Cyanophora_paradoxa_dxContig7552x2	2031	ILVB1_BRANA	P27818	124366	Acetolactate synthase 1, chloroplastic	cellular amino acid biosynthetic process [P];binding [F];acetolactate synthase activity [F];chloroplast [C];EC:2.2.1.6;	175	173	2	300	300	0
Glaucophyta-Cyanophora_paradoxa_dxContig27057x1	1077	-	-	-	-	-	174	171	3	0	0	0
Glaucophyta-Cyanophora_paradoxa_dxContig8291x1	4785	PRP8_MOUSE	Q99PV0	269849633	Pre-mRNA-processing-splicing factor 8	response to stimulus [P];RNA binding [F];spliceosomal complex [C];growth [P];nuclear speck [C];hermaphrodite genitalia development [P];molting cycle, collagen and cuticulin-based cuticle [P];visual perception [P];nematode larval development [P];protein binding [F];locomotion [P];nuclear mRNA splicing, via spliceosome [P];U5 snRNP [C];receptor-mediated endocytosis [P];embryo development ending in …	174	148	26	1	1	0
Glaucophyta-Cyanophora_paradoxa_dxContig8890x1	1176	ILVH_SYNY3	Q55141	6225562	Acetolactate synthase small subunit	plasma membrane [C];amino acid binding [F];acetolactate synthase activity [F];branched chain family amino acid biosynthetic process [P];growth [P];chloroplast [C];EC:2.2.1.6;	174	171	3	61	61	0
Glaucophyta-Cyanophora_paradoxa_dxContig11747x1	1101	M3KL4_MOUSE	Q8VDG6	158563928	Mitogen-activated protein kinase kinase kinase MLK4	protein serine/threonine kinase activity [F];immune response [P];cellular biosynthetic process [P];activation of protein kinase activity [P];regulation of immune system process [P];defense response [P];morphogenesis of an epithelium [P];organ development [P];JNK cascade [P];regulation of intracellular protein kinase cascade [P];response to organic substance [P];regulation of response to stress [P…	173	4	169	0	0	0
Glaucophyta-Cyanophora_paradoxa_dxContig27011x1	1158	PPDK_CLOSY	P22983	10720401	Pyruvate, phosphate dikinase	biosynthetic process [P];cellular metabolic process [P];primary metabolic process [P];plastid [C];transferase activity, transferring phosphorus-containing groups [F];nucleotide binding [F];	173	165	8	0	0	0
Glaucophyta-Cyanophora_paradoxa_dxContig38142x1	1152	AB14G_ARATH	Q9C6W5	75333445	ABC transporter G family member 14	response to chemical stimulus [P];nucleoside-triphosphatase activity [F];intracellular membrane-bounded organelle [C];cutin transport [P];transmembrane transporter activity [F];substrate-specific transporter activity [F];external side of plasma membrane [C];multi-organism process [P];cellular process [P];defense response [P];EC:3.6.1.15;	172	168	4	0	0	0
Glaucophyta-Cyanophora_paradoxa_dxContig38717x3	1323	TBA_CHLVU	Q9ZRJ4	8928409	Tubulin alpha chain	cytosol [C];cell wall [C];nucleolus [C];response to salt stress [P];microtubule [C];tubulin complex [C];protein polymerization [P];microtubule cytoskeleton organization [P];microtubule-based movement [P];protein binding [F];cellular response to gravity [P];GTPase activity [F];structural constituent of cytoskeleton [F];chloroplast [C];vacuole [C];response to cadmium ion [P];GTP binding [F];plasma …	172	164	8	1207	1207	0
Glaucophyta-Cyanophora_paradoxa_dxContig41867x1	1929	-	-	-	-	-	172	27	145	210	0	210
Glaucophyta-Cyanophora_paradoxa_dxContig7163x2	1743	ATPG_CYAP4	B8HPK2	254809391	ATP synthase gamma chain	hydrogen ion transmembrane transporter activity [F];plasma membrane proton-transporting ATP synthase complex [C];plastid [C];thylakoid membrane [C];ATP biosynthetic process [P];proton transport [P];	172	169	3	385	385	0
Glaucophyta-Cyanophora_paradoxa_dxContig38780x1	1188	-	-	-	-	-	171	167	4	1	1	0
Glaucophyta-Cyanophora_paradoxa_dxContig52962x2	13716	-	-	-	-	-	171	167	4	0	0	0
Glaucophyta-Cyanophora_paradoxa_dxContig53156x3	939	PRKX_HUMAN	P51817	1709648	cAMP-dependent protein kinase catalytic subunit PRKX	intracellular protein kinase cascade [P];oviposition [P];neuromuscular junction [C];intracellular membrane-bounded organelle [C];protein kinase binding [F];membrane fraction [C];hormone-mediated signaling pathway [P];activation of protein kinase A activity [P];cytosol [C];morphogenesis of an epithelium [P];protein phosphorylation [P];cAMP-dependent protein kinase complex [C];nematode larval devel…	171	4	167	5	5	0
Glaucophyta-Cyanophora_paradoxa_dxContig53507x1	7755	-	-	-	-	-	171	124	47	2	2	0
Glaucophyta-Cyanophora_paradoxa_dxContig8588x5	447	SKP1B_DICDI	Q557E4	74857693	SCF ubiquitin ligase complex protein SKP1b(6-162)	negative regulation of DNA recombination [P];nucleoplasm [C];protein binding [F];positive regulation of ubiquitin-protein ligase activity involved in mitotic cell cycle [P];embryo development ending in seed dormancy [P];response to salt stress [P];protein kinase activity [F];phragmoplast [C];nucleolus [C];cytosol [C];SCF ubiquitin ligase complex [C];spindle [C];protein phosphorylation [P];mitosis…	171	167	4	1159	1159	0
Glaucophyta-Cyanophora_paradoxa_dxContig38084x4	528	-	-	-	-	-	170	6	164	381	37	344
Glaucophyta-Cyanophora_paradoxa_dxContig54230x3	1578	PSBO_THEEB	P0A431	61230073	Photosystem II manganese-stabilizing polypeptide	poly(U) RNA binding [F];plasma membrane-derived thylakoid photosystem II [C];protein binding [F];chloroplast thylakoid membrane [C];photoinhibition [P];plastoglobule [C];photosystem II assembly [P];regulation of protein dephosphorylation [P];photosystem II stabilization [P];chloroplast thylakoid lumen [C];	170	156	14	348	342	6
Glaucophyta-Cyanophora_paradoxa_dxContig6730x3	2787	-	-	-	-	-	170	122	48	0	0	0
Glaucophyta-Cyanophora_paradoxa_dxContig7060x2	324	PYC1_ANASP	P80558	2851518	Phycobilisome 7.8 kDa linker polypeptide, allophycocyanin-associated, core	membrane [C];thylakoid [C];protein binding [F];	170	161	9	2372	2372	0
Glaucophyta-Cyanophora_paradoxa_dxContig11874x1	1179	CANT1_HUMAN	Q8WVQ1	66774052	Soluble calcium-activated nucleotidase 1	cellular process [P];regulation of biological process [P];nucleoside-diphosphatase activity [F];intracellular organelle part [C];membrane part [C];organelle membrane [C];endomembrane system [C];endoplasmic reticulum [C];EC:3.6.1.6;	169	135	34	2	2	0
Glaucophyta-Cyanophora_paradoxa_dxContig37745x1	1623	-	-	-	-	-	169	118	51	2	1	1
Glaucophyta-Cyanophora_paradoxa_dxContig6847x1	963	YCHM_ECOLI	P0AFR2	161788971	Putative sulfate transporter ychM	-	169	113	56	0	0	0
Glaucophyta-Cyanophora_paradoxa_dxContig7082x1	612	HCP_MOOTA	Q2RM63	123525233	Hydroxylamine reductase	oxidoreductase activity, acting on other nitrogenous compounds as donors [F];metal ion binding [F];oxidation-reduction process [P];cytoplasm [C];4 iron, 4 sulfur cluster binding [F];	169	17	152	40	40	0
Glaucophyta-Cyanophora_paradoxa_dxContig27594x1	861	-	-	-	-	-	168	166	2	0	0	0
Glaucophyta-Cyanophora_paradoxa_dxContig6788x2	939	KDC2_DROME	P16912	73620971	Protein kinase DC2	intracellular protein kinase cascade [P];oviposition [P];neuromuscular junction [C];intracellular membrane-bounded organelle [C];protein kinase binding [F];membrane fraction [C];hormone-mediated signaling pathway [P];spermatogenesis [P];male gonad development [P];activation of protein kinase A activity [P];cytosol [C];morphogenesis of an epithelium [P];protein phosphorylation [P];cAMP-dependent p…	168	113	55	1013	1012	1
Glaucophyta-Cyanophora_paradoxa_dxContig6905x4	3414	-	-	-	-	-	168	12	156	0	0	0
Glaucophyta-Cyanophora_paradoxa_dxContig7644x3	1803	FTSH3_SYNY3	P72991	2492513	ATP-dependent zinc metalloprotease FtsH 3	mitochondrial inner membrane [C];metal ion binding [F];chloroplast envelope [C];PSII associated light-harvesting complex II catabolic process [P];ATP-dependent peptidase activity [F];metallopeptidase activity [F];chloroplast thylakoid membrane [C];nucleotide binding [F];photoinhibition [P];Golgi apparatus [C];endoplasmic reticulum [C];nucleus [C];	168	168	0	27	27	0
Glaucophyta-Cyanophora_paradoxa_dxContig27232x1	480	VF345_ASFWA	P0CAF2	229891990	Uncharacterized protein D345L	-	167	111	56	455	10	445
Glaucophyta-Cyanophora_paradoxa_dxContig27919x1	1347	-	-	-	-	-	167	165	2	1	1	0
Glaucophyta-Cyanophora_paradoxa_dxContig37662x7	2544	CLPC_GUITH	O78410	5921798	ATP-dependent Clp protease ATP-binding subunit clpA homolog	protein binding [F];ATP-dependent peptidase activity [F];Tic complex [C];cell wall [C];nucleotide-excision repair [P];chloroplast stroma [C];DNA binding [F];chloroplast organization [P];establishment of competence for transformation [P];regulation of transcription, DNA-dependent [P];nuclease activity [F];chloroplast thylakoid membrane [C];protein import into chloroplast stroma [P];ATP binding [F]…	167	142	25	3	3	0
Glaucophyta-Cyanophora_paradoxa_dxContig6783x9	990	-	-	-	-	-	167	26	141	0	0	0
Glaucophyta-Cyanophora_paradoxa_dxContig7052x3	12861	-	-	-	-	-	167	162	5	2	2	0
Glaucophyta-Cyanophora_paradoxa_dxContig37327x1	1104	-	-	-	-	-	166	20	146	66	66	0
Glaucophyta-Cyanophora_paradoxa_dxContig52791x1	3477	-	-	-	-	-	166	158	8	0	0	0
Glaucophyta-Cyanophora_paradoxa_dxContig10369x1	1077	MCTP1_HUMAN	Q6DN14	300669650	Multiple C2 and transmembrane domain-containing protein 1	-	165	9	156	0	0	0
Glaucophyta-Cyanophora_paradoxa_dxContig25599x3	2955	AT2B2_MOUSE	Q9R0K7	14285350	Plasma membrane calcium-transporting ATPase 2	plant-type vacuole [C];vacuolar membrane [C];transport [P];sensory perception of sound [P];protein C-terminus binding [F];PDZ domain binding [F];protein self-association [F];response to salt stress [P];response to nematode [P];calcium ion binding [F];endoplasmic reticulum membrane [C];calcium-transporting ATPase activity [F];chloroplast thylakoid membrane [C];plasma membrane [C];calmodulin bindin…	165	159	6	361	361	0
Glaucophyta-Cyanophora_paradoxa_dxContig27461x1	180	-	-	-	-	-	165	2	163	0	0	0
Glaucophyta-Cyanophora_paradoxa_dxContig54379x1	1344	ERF1_POLMI	Q9GR88	15213995	Eukaryotic peptide chain release factor subunit 1	integral to membrane [C];translation release factor activity, codon specific [F];growth [P];protein methylation [P];serine-type peptidase activity [F];reproduction [P];ribosome binding [F];nematode larval development [P];regulation of translational termination [P];protein binding [F];locomotion [P];translation release factor complex [C];receptor-mediated endocytosis [P];embryo development ending …	165	156	9	0	0	0
Glaucophyta-Cyanophora_paradoxa_dxContig39242x2	627	TPP1_RAT	Q9EQV6	20140356	Tripeptidyl-peptidase 1	cellular process [P];tripeptidyl-peptidase activity [F];peptide binding [F];catabolic process [P];intracellular membrane-bounded organelle [C];endopeptidase activity [F];proteolysis [P];multicellular organismal process [P];cytoplasmic part [C];	164	163	1	4	4	0
Glaucophyta-Cyanophora_paradoxa_dxContig7317x1	1485	PPIL2_RHIOR	P0C1J1	109892835	Peptidyl-prolyl cis-trans isomerase-like 2	protein folding [P];protein binding [F];protein polyubiquitination [P];Golgi lumen [C];ubiquitin-protein ligase activity [F];nucleus [C];macromolecular complex [C];peptidyl-prolyl cis-trans isomerase activity [F];EC:6.3.2.19;EC:5.2.1.8;	164	72	92	28	28	0
Glaucophyta-Cyanophora_paradoxa_dxContig8238x2	1632	FTHS_SPIOL	P28723	2507455	Formate--tetrahydrofolate ligase	tetrahydrofolate metabolic process [P];copper ion binding [F];mitochondrion [C];methylenetetrahydrofolate dehydrogenase [NAD(P)+] activity [F];cellular amino acid biosynthetic process [P];ATP binding [F];formate-tetrahydrofolate ligase activity [F];protein homodimerization activity [F];chloroplast [C];response to cadmium ion [P];formate metabolic process [P];plasma membrane [C];apoplast [C];EC:6.…	164	161	3	28	28	0
Glaucophyta-Cyanophora_paradoxa_dxContig25524x1	2796	-	-	-	-	-	163	41	122	103	103	0
Glaucophyta-Cyanophora_paradoxa_dxContig25531x3	2832	PIF1_SCHPO	Q9UUA2	14195021	DNA repair and recombination protein pif1, mitochondrial	telomeric DNA binding [F];ATP-dependent 5'-3' DNA/RNA helicase activity [F];ATP binding [F];single-stranded DNA-dependent ATP-dependent DNA helicase activity [F];ATP-dependent 5'-3' DNA helicase activity [F];magnesium ion binding [F];nuclear chromosome, telomeric region [C];negative regulation of telomerase activity [P];regulation of telomere maintenance [P];	163	2	161	0	0	0
Glaucophyta-Cyanophora_paradoxa_dxContig18563x1	318	-	-	-	-	-	162	0	162	0	0	0
Glaucophyta-Cyanophora_paradoxa_dxContig39254x1	495	IF5A_SPOEX	P62924	51702279	Eukaryotic translation initiation factor 5A	ribosome [C];mRNA export from nucleus [P];translation elongation factor activity [F];protein N-terminus binding [F];protein export from nucleus [P];cytosol [C];nuclear pore [C];positive regulation of cell proliferation [P];peptidyl-lysine modification to hypusine [P];induction of apoptosis [P];U6 snRNA binding [F];annulate lamellae [C];endoplasmic reticulum [C];positive regulation of translationa…	162	161	1	1296	1296	0
Glaucophyta-Cyanophora_paradoxa_dxContig52938x5	1905	SCYL2_HUMAN	Q6P3W7	74762350	SCY1-like protein 2	cellular process [P];cytoplasmic vesicle [C];intracellular organelle part [C];membrane [C];Golgi apparatus [C];	162	28	134	4	4	0
Glaucophyta-Cyanophora_paradoxa_dxContig25636x1	5613	-	-	-	-	-	161	154	7	0	0	0
Glaucophyta-Cyanophora_paradoxa_dxContig37137x1	1431	HO1_SYNY3	P72849	6016236	Heme oxygenase 1	negative regulation of smooth muscle cell proliferation [P];wound healing involved in inflammatory response [P];signal transducer activity [F];protein homodimerization activity [F];smooth muscle hyperplasia [P];endothelial cell proliferation [P];positive regulation of I-kappaB kinase/NF-kappaB cascade [P];caveola [C];response to hydrogen peroxide [P];phospholipase D activity [F];endoplasmic retic…	161	93	68	831	829	2
Glaucophyta-Cyanophora_paradoxa_dxContig37332x2	2418	RIR1_ARATH	Q9SJ20	56749666	Ribonucleoside-diphosphate reductase large subunit	RNA binding [F];deoxyribonucleoside triphosphate biosynthetic process [P];mitochondrion [C];rRNA processing [P];ribonucleoside-diphosphate reductase activity [F];oxidation-reduction process [P];growth [P];DNA replication [P];hermaphrodite genitalia development [P];chloroplast organization [P];protein heterotetramerization [P];ATP binding [F];nematode larval development [P];protein binding [F];pos…	160	63	97	0	0	0
Glaucophyta-Cyanophora_paradoxa_dxContig53127x1	3024	-	-	-	-	-	160	20	140	70	70	0
Glaucophyta-Cyanophora_paradoxa_dxContig54864x1	915	CYSK_FLAS3	Q59447	2493891	Cysteine synthase	plastid [C];transferase activity [F];protein homodimerization activity [F];extracellular region [C];cysteine biosynthetic process from serine [P];pyridoxal phosphate binding [F];cysteine synthase activity [F];EC:2.5.1.47;	160	160	0	46	46	0
Glaucophyta-Cyanophora_paradoxa_dxContig7267x2	1527	SRP54_SYNY3	P74214	2500885	Signal recognition particle protein	RNA binding [F];signal sequence binding [F];signal recognition particle, chloroplast targeting [C];protein import into chloroplast thylakoid membrane [P];cell periphery [C];protein binding [F];chloroplast stroma [C];membrane [C];	160	55	105	317	317	0
Glaucophyta-Cyanophora_paradoxa_dxContig10121x1	534	-	-	-	-	-	159	5	154	0	0	0
Glaucophyta-Cyanophora_paradoxa_dxContig37734x2	975	PARP1_MOUSE	P11103	130782	Poly [ADP-ribose] polymerase 1	nucleoplasm [C];protein binding [F];response to DNA damage stimulus [P];regulation of gene expression [P];transferase activity [F];chromosome organization [P];DNA metabolic process [P];cytoplasm [C];RNA metabolic process [P];transcription, DNA-dependent [P];chromosome [C];regulation of nucleobase-containing compound metabolic process [P];regulation of cellular biosynthetic process [P];	159	1	158	0	0	0
Glaucophyta-Cyanophora_paradoxa_dxContig6989x2	2418	-	-	-	-	-	159	159	0	24	24	0
Glaucophyta-Cyanophora_paradoxa_dxContig8813x4	1425	YKX2_SCHPO	Q9P3U4	74698267	Uncharacterized RING finger protein C328.02	ubiquitin-dependent protein catabolic process [P];binding [F];anatomical structure development [P];protein ubiquitination [P];multicellular organismal development [P];intracellular part [C];small conjugating protein ligase activity [F];	159	159	0	5	5	0
Glaucophyta-Cyanophora_paradoxa_dxContig25984x7	450	-	-	-	-	-	158	153	5	29	29	0
Glaucophyta-Cyanophora_paradoxa_dxContig37906x1	687	DHE3_DICDI	Q54KB7	74853021	Glutamate dehydrogenase, mitochondrial	zinc ion binding [F];NAD+ binding [F];leucine binding [F];glutamate dehydrogenase [NAD(P)+] activity [F];regulation of nitrogen compound metabolic process [P];response to salt stress [P];ADP binding [F];GTP binding [F];mitochondrial inner membrane [C];glutamate biosynthetic process [P];cobalt ion binding [F];identical protein binding [F];response to cadmium ion [P];glutamate dehydrogenase (NAD+) …	158	157	1	0	0	0
Glaucophyta-Cyanophora_paradoxa_dxContig39281x1	867	FAD5B_DICDI	O96099	74893925	Delta(5) fatty acid desaturase B	response to stimulus [P];cellular biosynthetic process [P];electron transport chain [P];intracellular membrane-bounded organelle [C];metal ion binding [F];nitrate reductase activity [F];microsome [C];protein binding [F];cytoplasmic part [C];nitrogen compound metabolic process [P];oxidoreductase activity, acting on other nitrogenous compounds as donors, with NAD or NADP as acceptor [F];membrane [C…	158	53	105	0	0	0
Glaucophyta-Cyanophora_paradoxa_dxContig53287x1	1896	DRKD_DICDI	Q54TM7	74997035	Probable serine/threonine-protein kinase drkD	response to sucrose stimulus [P];protein binding [F];endoplasmic reticulum membrane [C];regulation of timing of transition from vegetative to reproductive phase [P];sugar mediated signaling pathway [P];small GTPase mediated signal transduction [P];protein serine/threonine kinase activity [F];negative regulation of ethylene mediated signaling pathway [P];gibberellin biosynthetic process [P];regula…	158	139	19	0	0	0
Glaucophyta-Cyanophora_paradoxa_dxContig11368x2	1179	S17P_ARATH	P46283	1173345	Sedoheptulose-1,7-bisphosphatase, chloroplastic	sedoheptulose-bisphosphatase activity [F];sucrose biosynthetic process [P];reductive pentose-phosphate cycle [P];defense response to bacterium [P];chloroplast envelope [C];thylakoid [C];protein binding [F];starch biosynthetic process [P];chloroplast stroma [C];apoplast [C];EC:3.1.3.37;	157	127	30	3013	3013	0
Glaucophyta-Cyanophora_paradoxa_dxContig39268x1	1734	-	-	-	-	-	157	114	43	0	0	0
Glaucophyta-Cyanophora_paradoxa_dxContig45825x1	543	-	-	-	-	-	157	10	147	0	0	0
Glaucophyta-Cyanophora_paradoxa_dxContig52812x3	342	-	-	-	-	-	157	143	14	35	33	2
Glaucophyta-Cyanophora_paradoxa_dxContig10064x1	363	R35A4_ARATH	P51422	27735243	60S ribosomal protein L35a-4	ribosomal large subunit biogenesis [P];structural constituent of ribosome [F];protein binding [F];rRNA processing [P];cytosolic large ribosomal subunit [C];membrane [C];tRNA binding [F];translational elongation [P];	156	156	0	2941	2941	0
Glaucophyta-Cyanophora_paradoxa_dxContig10421x1	1212	VMA5A_HUMAN	O00534	62512155	von Willebrand factor A domain-containing protein 5A	cytoplasm [C];inflammatory response [P];protein modification process [P];DNA binding [F];NAD+ ADP-ribosyltransferase activity [F];cell death [P];enzyme binding [F];response to DNA damage stimulus [P];spindle microtubule [C];EC:2.4.2.30;	156	155	1	0	0	0
Glaucophyta-Cyanophora_paradoxa_dxContig53234x11	1623	PS10B_ARATH	Q9MAK9	75336159	26S protease regulatory subunit S10B homolog B	cell wall [C];protein binding, bridging [F];proteasome-activating nucleotidase complex [C];proteasome regulatory particle, base subcomplex [C];nucleolus [C];negative regulation of ubiquitin-protein ligase activity involved in mitotic cell cycle [P];positive regulation of ubiquitin-protein ligase activity involved in mitotic cell cycle [P];anaphase-promoting complex-dependent proteasomal ubiquitin…	156	13	143	40	40	0
Glaucophyta-Cyanophora_paradoxa_dxContig53361x1	672	-	-	-	-	-	156	134	22	32	1	31
Glaucophyta-Cyanophora_paradoxa_dxContig9202x1	2577	Y590_METJA	Q58010	2496062	Uncharacterized protein MJ0590	-	156	116	40	18	18	0
Glaucophyta-Cyanophora_paradoxa_dxContig11539x2	1158	RQL3_ARATH	Q9FT72	75334307	ATP-dependent DNA helicase Q-like 3	alpha-beta T cell activation [P];DNA strand annealing activity [F];response to abiotic stimulus [P];cellular response to extracellular stimulus [P];regulation of cell cycle [P];nucleoplasm [C];regulation of cellular macromolecule biosynthetic process [P];DNA duplex unwinding [P];negative regulation of DNA recombination [P];regulation of molecular function [P];strand displacement [P];nucleotide bi…	155	17	138	0	0	0
Glaucophyta-Cyanophora_paradoxa_dxContig37366x1	3144	WDR35_RAT	A6N6J5	325530315	WD repeat-containing protein 35	cellular process [P];cell projection [C];organ development [P];anatomical structure morphogenesis [P];intracellular part [C];embryo development [P];	155	44	111	4	4	0
Glaucophyta-Cyanophora_paradoxa_dxContig38305x1	1404	-	-	-	-	-	154	149	5	0	0	0
Glaucophyta-Cyanophora_paradoxa_dxContig6675x4	984	KC1D_ARATH	P42158	27735206	Casein kinase I isoform delta-like	positive regulation of protein phosphorylation [P];positive regulation of canonical Wnt receptor signaling pathway [P];microtubule organizing center [C];circadian regulation of gene expression [P];phosphoprotein binding [F];cell morphogenesis [P];condensed chromosome kinetochore [C];cell division [P];cytosol [C];glycoprotein binding [F];positive regulation of proteasomal ubiquitin-dependent prote…	153	151	2	6	6	0
Glaucophyta-Cyanophora_paradoxa_dxContig8923x1	1584	SAHH2_ARATH	Q9LK36	61216850	Adenosylhomocysteinase 2	copper ion binding [F];adenosylhomocysteinase activity [F];posttranscriptional gene silencing [P];methylation-dependent chromatin silencing [P];vacuole [C];plasma membrane [C];embryo development ending in seed dormancy [P];EC:3.3.1.1;	153	140	13	313	313	0
Glaucophyta-Cyanophora_paradoxa_dxContig54421x1	591	CYNT_MYCTU	O53573	81669460	Carbonic anhydrase	metal ion binding [F];protein binding [F];lyase activity [F];	151	149	2	1238	1238	0
Glaucophyta-Cyanophora_paradoxa_dxContig15164x1	420	MTNB_ANOGA	Q7PS09	294958189	Probable methylthioribulose-1-phosphate dehydratase	identical protein binding [F];negative regulation of apoptotic process [P];	150	11	139	117	116	1
Glaucophyta-Cyanophora_paradoxa_dxContig26459x1	540	PPDK_RHIME	Q59754	7388018	Pyruvate, phosphate dikinase	pyruvate, phosphate dikinase activity [F];kinase activity [F];phosphorylation [P];lipid biosynthetic process [P];ATP binding [F];starch biosynthetic process [P];cytosol [C];plastid [C];response to light stimulus [P];EC:2.7.9.1;	150	46	104	0	0	0
Glaucophyta-Cyanophora_paradoxa_dxContig26526x1	570	-	-	-	-	-	150	8	142	1	0	1
Glaucophyta-Cyanophora_paradoxa_dxContig27094x1	387	PFLB_HAEIN	P43753	1172448	Formate acetyltransferase	metabolic process [P];transferase activity [F];	150	146	4	3	3	0
Glaucophyta-Cyanophora_paradoxa_dxContig37530x2	1572	-	-	-	-	-	150	138	12	0	0	0
Glaucophyta-Cyanophora_paradoxa_dxContig37628x1	2862	COB21_ORYSJ	Q5VQ78	75109943	Coatomer subunit beta'-1	protein kinase C binding [F];COPI vesicle coat [C];cytosol [C];retrograde vesicle-mediated transport, Golgi to ER [P];intra-Golgi vesicle-mediated transport [P];COPI coating of Golgi vesicle [P];intracellular protein transport [P];structural molecule activity [F];	150	97	53	25	25	0
Glaucophyta-Cyanophora_paradoxa_dxContig44558x1	699	-	-	-	-	-	150	98	52	10	9	1
Glaucophyta-Cyanophora_paradoxa_dxContig7262x6	1551	TPK1_MOUSE	Q9R0M5	44888541	Thiamin pyrophosphokinase 1	cellular metabolic process [P];cell part [C];	150	149	1	708	708	0
Glaucophyta-Cyanophora_paradoxa_dxContig29962x1	306	-	-	-	-	-	149	147	2	0	0	0
Glaucophyta-Cyanophora_paradoxa_dxContig44593x1	879	HRP1_PLAFA	P05227	123526	Histidine-rich protein PFHRP-II	-	149	143	6	0	0	0
Glaucophyta-Cyanophora_paradoxa_dxContig8241x1	642	AR2BP_CHICK	Q5ZKW5	82082321	ADP-ribosylation factor-like protein 2-binding protein	small GTPase regulator activity [F];cytoplasmic part [C];signal transduction [P];intracellular organelle [C];	149	3	146	116	116	0
Glaucophyta-Cyanophora_paradoxa_dxContig9778x1	1587	ABCG2_DICDI	Q9NGP5	75024116	ABC transporter G family member 2	ATPase activity [F];plasma membrane [C];chloroplast [C];EC:3.6.1.3;	149	148	1	108	108	0
Glaucophyta-Cyanophora_paradoxa_dxContig12397x1	1617	CLPB2_ANASP	Q8YM56	54035876	Chaperone protein ClpB 2	nucleotide-excision repair [P];mitochondrion [C];response to heat [P];DNA binding [F];chloroplast organization [P];protein metabolic process [P];ATP binding [F];ATPase activity [F];protein binding [F];chloroplast stroma [C];nuclease activity [F];EC:3.6.1.3;	148	148	0	6	6	0
Glaucophyta-Cyanophora_paradoxa_dxContig7315x1	3855	-	-	-	-	-	148	140	8	4	4	0
Glaucophyta-Cyanophora_paradoxa_dxContig7847x2	1035	NPHP3_DANRE	P0CI65	317411792	Nephrocystin-3	cytoskeletal protein binding [F];microtubule associated complex [C];microtubule-based movement [P];multicellular organismal process [P];cell projection [C];motor activity [F];metabolic process [P];cellular component organization [P];cytoplasm [C];	148	8	140	3	3	0
Glaucophyta-Cyanophora_paradoxa_dxContig8090x1	768	TYPA_SYNY3	P72749	2494264	GTP-binding protein TypA/BipA homolog	protein binding [F];	148	138	10	113	113	0
Glaucophyta-Cyanophora_paradoxa_dxContig12995x1	522	-	-	-	-	-	147	11	136	76	76	0
Glaucophyta-Cyanophora_paradoxa_dxContig17276x1	180	-	-	-	-	-	147	3	144	0	0	0
Glaucophyta-Cyanophora_paradoxa_dxContig30647x2	450	-	-	-	-	-	147	145	2	11	11	0
Glaucophyta-Cyanophora_paradoxa_dxContig37239x3	1251	YRBE_BACSU	O05389	7674446	Uncharacterized oxidoreductase yrbE	metabolic process [P];oxidoreductase activity [F];	147	91	56	986	986	0
Glaucophyta-Cyanophora_paradoxa_dxContig37759x1	984	MPCP_CAEEL	P40614	730051	Phosphate carrier protein, mitochondrial	transport [P];positive regulation of growth rate [P];mitochondrial inner membrane [C];symporter activity [F];generation of precursor metabolites and energy [P];hermaphrodite genitalia development [P];nematode larval development [P];phosphate ion carrier activity [F];embryo development ending in birth or egg hatching [P];integral to plasma membrane [C];	147	124	23	842	842	0
Glaucophyta-Cyanophora_paradoxa_dxContig8856x1	918	RHM1_ARATH	Q9SYM5	62901057	Probable rhamnose biosynthetic enzyme 1	soluble fraction [C];UDP-4-keto-rhamnose-4-keto-reductase activity [F];UDP-glucose 4,6-dehydratase activity [F];UDP-rhamnose biosynthetic process [P];UDP-L-rhamnose synthase activity [F];seed coat development [P];UDP-4-keto-6-deoxy-glucose-3,5-epimerase activity [F];flavonol biosynthetic process [P];mucilage biosynthetic process [P];auxin efflux [P];EC:4.2.1.76;	147	39	108	1877	1877	0
Glaucophyta-Cyanophora_paradoxa_dxContig10136x1	1194	GDIA_RAT	P50398	1707888	Rab GDP dissociation inhibitor alpha	Rab GTPase activator activity [F];cytosol [C];protein complex [C];small GTPase mediated signal transduction [P];cell surface [C];synaptosome [C];regulation of catalytic activity [P];small GTPase binding [F];Rab GDP-dissociation inhibitor activity [F];Golgi apparatus [C];response to calcium ion [P];	146	128	18	333	333	0
Glaucophyta-Cyanophora_paradoxa_dxContig10195x1	834	-	-	-	-	-	146	136	10	49	40	9
Glaucophyta-Cyanophora_paradoxa_dxContig25821x3	1533	RTXE_DROME	Q9NBX4	74825508	Probable RNA-directed DNA polymerase from transposon X-element	-	146	14	132	442	3	439
Glaucophyta-Cyanophora_paradoxa_dxContig37055x6	5571	DYH1_RAT	Q63164	172045978	Dynein heavy chain 1, axonemal	microtubule motor activity [F];cilium axoneme [C];axonemal dynein complex [C];ciliary or flagellar motility [P];nucleotide binding [F];response to mechanical stimulus [P];	146	112	34	12	12	0
Glaucophyta-Cyanophora_paradoxa_dxContig38557x1	1263	-	-	-	-	-	146	105	41	4	3	1
Glaucophyta-Cyanophora_paradoxa_dxContig57618x1	339	-	-	-	-	-	146	142	4	17	17	0
Glaucophyta-Cyanophora_paradoxa_dxContig6984x1	4437	Y8013_DICDI	Q54VU4	74855983	Probable serine/threonine-protein kinase DDB_G0280133	-	146	101	45	0	0	0
Glaucophyta-Cyanophora_paradoxa_dxContig7433x1	2397	RELA_BACSU	O54408	251757446	GTP pyrophosphokinase	cellular process [P];transferase activity, transferring phosphorus-containing groups [F];metal ion binding [F];cell periphery [C];hydrolase activity [F];response to stress [P];	146	125	21	1	1	0
Glaucophyta-Cyanophora_paradoxa_dxContig45698x1	384	-	-	-	-	-	145	36	109	0	0	0
Glaucophyta-Cyanophora_paradoxa_dxContig7426x1	1794	ISPG_SYNP6	Q5N3W3	123557259	4-hydroxy-3-methylbut-2-en-1-yl diphosphate synthase	oxidation-reduction process [P];iron ion binding [F];4 iron, 4 sulfur cluster binding [F];electron carrier activity [F];protein binding [F];terpenoid biosynthetic process [P];4-hydroxy-3-methylbut-2-en-1-yl diphosphate synthase activity [F];EC:1.17.7.1;	145	132	13	87	70	17
Glaucophyta-Cyanophora_paradoxa_dxContig7059x4	2772	OFD1_DANRE	Q7SZK7	82131226	Oral-facial-digital syndrome 1 protein homolog	convergent extension involved in gastrulation [P];centrosome [C];epithelial cilium movement involved in determination of left/right asymmetry [P];nucleus [C];microtubule basal body [C];	144	25	119	66	66	0
Glaucophyta-Cyanophora_paradoxa_dxContig7362x4	1824	ESPL1_HUMAN	Q14674	308153600	Separin	organelle organization [P];chromosome segregation [P];M phase [P];	144	9	135	7	7	0
Glaucophyta-Cyanophora_paradoxa_dxContig7841x2	2334	PIWL1_MOUSE	Q9JMB7	81868808	Piwi-like protein 1	cellular process [P];RNA binding [F];intracellular part [C];	144	19	125	0	0	0
Glaucophyta-Cyanophora_paradoxa_dxContig25639x1	10005	-	-	-	-	-	143	116	27	0	0	0
Glaucophyta-Cyanophora_paradoxa_dxContig37004x4	2154	RH29_ARATH	O49289	75318355	Putative DEAD-box ATP-dependent RNA helicase 29	estrogen receptor binding [F];RNA processing [P];ATP-dependent RNA helicase activity [F];intracellular estrogen receptor signaling pathway [P];nucleolus [C];transcription corepressor activity [F];	143	15	128	24	24	0
Glaucophyta-Cyanophora_paradoxa_dxContig6794x2	627	XRN2_ARATH	Q9FQ02	75262831	5'-3' exoribonuclease 2	gravitropism [P];protein binding [F];microtubule-based process [P];ethylene mediated signaling pathway [P];spermatogenesis [P];miRNA catabolic process [P];cytoplasm [C];nucleolus [C];unidimensional cell growth [P];deadenylation-independent decapping of nuclear-transcribed mRNA [P];nucleic acid binding [F];transcription, DNA-dependent [P];RNA processing [P];cellular component organization or bioge…	143	15	128	137	137	0
Glaucophyta-Cyanophora_paradoxa_dxContig8226x2	1617	-	-	-	-	-	143	53	90	1	1	0
Glaucophyta-Cyanophora_paradoxa_dxContig9385x2	288	RL30_SPOFR	P58375	17368248	60S ribosomal protein L30	structural constituent of ribosome [F];RNA binding [F];cytosolic large ribosomal subunit [C];translational elongation [P];	143	142	1	865	865	0
Glaucophyta-Cyanophora_paradoxa_dxContig25517x2	3516	CAPP_ROSCS	A7NLR3	189081818	Phosphoenolpyruvate carboxylase	-	142	75	67	1311	1310	1
Glaucophyta-Cyanophora_paradoxa_dxContig8106x1	1137	ACBC_ACTS5	Q9ZAE9	114152768	2-epi-5-epi-valiolone synthase	carboxylic acid biosynthetic process [P];lyase activity [F];	142	141	1	3	3	0
Glaucophyta-Cyanophora_paradoxa_dxContig10934x1	1530	DI3L2_XENTR	Q0V9R3	123911962	DIS3-like exonuclease 2	binding [F];hydrolase activity [F];metabolic process [P];intracellular part [C];	141	135	6	6	6	0
Glaucophyta-Cyanophora_paradoxa_dxContig37004x2	918	DYH6_HUMAN	Q9C0G6	166922150	Dynein heavy chain 6, axonemal	cilium axoneme [C];dynein complex [C];motor activity [F];cellular component movement [P];	141	49	92	0	0	0
Glaucophyta-Cyanophora_paradoxa_dxContig37411x1	846	-	-	-	-	-	141	125	16	1467	1467	0
Glaucophyta-Cyanophora_paradoxa_dxContig37986x1	1194	-	-	-	-	-	141	81	60	112	91	21
Glaucophyta-Cyanophora_paradoxa_dxContig25984x6	1842	-	-	-	-	-	140	107	33	5	5	0
Glaucophyta-Cyanophora_paradoxa_dxContig53555x1	2610	RPOD_ANASP	P26683	133465	RNA polymerase sigma factor rpoD	transcription, DNA-dependent [P];	140	55	85	381	381	0
Glaucophyta-Cyanophora_paradoxa_dxContig8084x2	1332	DNA2L_MOUSE	Q6ZQJ5	119368660	DNA2-like helicase	mitochondrial DNA replication [P];ribonucleoprotein complex [C];base-excision repair [P];neuron projection [C];DNA replication, removal of RNA primer [P];site-specific endodeoxyribonuclease activity, specific for altered base [F];tRNA binding [F];nucleoplasm [C];transcription factor binding [F];5'-flap endonuclease activity [F];protein homooligomerization [P];positive regulation of DNA replicatio…	140	21	119	0	0	0
Glaucophyta-Cyanophora_paradoxa_dxContig9883x1	1236	GSK3B_MOUSE	Q9WV60	11133187	Glycogen synthase kinase-3 beta	negative regulation of transcription, DNA-dependent [P];hippocampus development [P];dendritic shaft [C];positive regulation of peptidyl-serine phosphorylation [P];protein serine/threonine kinase activity [F];hatching [P];mitotic spindle organization [P];nematode larval development [P];establishment of cell polarity [P];growth cone [C];soluble fraction [C];negative regulation of protein binding [P…	140	54	86	11	11	0
Glaucophyta-Cyanophora_paradoxa_dxContig25984x8	2031	-	-	-	-	-	139	97	42	5	5	0
Glaucophyta-Cyanophora_paradoxa_dxContig44499x1	264	-	-	-	-	-	139	55	84	0	0	0
Glaucophyta-Cyanophora_paradoxa_dxContig6783x11	1188	-	-	-	-	-	139	46	93	17	17	0
Glaucophyta-Cyanophora_paradoxa_dxContig7298x1	2778	CC132_MOUSE	Q8CI71	81900484	Coiled-coil domain-containing protein 132	-	139	28	111	347	347	0
Glaucophyta-Cyanophora_paradoxa_dxContig14025x1	1032	FOLD_MOOTA	Q2RIB4	119369814	Methenyltetrahydrofolate cyclohydrolase	cellular amino acid biosynthetic process [P];oxidoreductase activity [F];heterocycle metabolic process [P];hydrolase activity [F];	138	135	3	8525	8525	0
Glaucophyta-Cyanophora_paradoxa_dxContig27623x2	519	RL142_ARATH	Q9T043	75213709	60S ribosomal protein L14-2	mitotic spindle elongation [P];RNA binding [F];nucleolus [C];rRNA processing [P];ribosomal large subunit biogenesis [P];translational elongation [P];protein binding [F];chloroplast [C];vacuole [C];lipid particle [C];negative regulation of neuron apoptosis [P];cytosolic large ribosomal subunit [C];endoplasmic reticulum [C];plasma membrane [C];	138	136	2	1316	1316	0
Glaucophyta-Cyanophora_paradoxa_dxContig44351x1	978	-	-	-	-	-	138	123	15	2	2	0
Glaucophyta-Cyanophora_paradoxa_dxContig7039x1	1053	-	-	-	-	-	138	40	98	0	0	0
Glaucophyta-Cyanophora_paradoxa_dxContig29204x1	438	-	-	-	-	-	137	26	111	0	0	0
Glaucophyta-Cyanophora_paradoxa_dxContig10649x1	3600	CARB_SYNY3	Q55756	22095495	Carbamoyl-phosphate synthase large chain	carbamoyl-phosphate synthase activity [F];cellular amino acid biosynthetic process [P];nucleotide binding [F];nucleobase-containing compound metabolic process [P];	136	122	14	2	2	0
Glaucophyta-Cyanophora_paradoxa_dxContig32331x1	414	-	-	-	-	-	136	33	103	0	0	0
Glaucophyta-Cyanophora_paradoxa_dxContig38257x1	1971	SM3L2_ARATH	Q9FNI6	60390961	Putative SWI/SNF-related matrix-associated actin-dependent regulator of chromatin subfamily A member 3-like 2	transcription regulator activity [F];intracellular membrane-bounded organelle [C];nucleic acid binding [F];metal ion binding [F];regulation of transcription, DNA-dependent [P];ATPase activity [F];nucleotide binding [F];helicase activity [F];cytoplasm [C];response to DNA damage stimulus [P];EC:3.6.1.3;	136	30	106	0	0	0
Glaucophyta-Cyanophora_paradoxa_dxContig48374x1	432	-	-	-	-	-	136	4	132	0	0	0
Glaucophyta-Cyanophora_paradoxa_dxContig52938x1	1443	RIO2_DICDI	Q54T05	74855174	Serine/threonine-protein kinase rio2	binding [F];protein kinase activity [F];	136	31	105	272	255	17
Glaucophyta-Cyanophora_paradoxa_dxContig10540x1	855	LEU1_THEEB	Q8DJ32	39931552	2-isopropylmalate synthase	leucine biosynthetic process [P];2-isopropylmalate synthase activity [F];EC:2.3.3.13;	135	133	2	206	206	0
Glaucophyta-Cyanophora_paradoxa_dxContig12533x1	2465	FAS1_CANAL	P34731	462070	S-acyl fatty acid synthase thioesterase	metabolic process [P];fatty acid synthase activity [F];EC:2.3.1.85;	135	39	96	0	0	0
Glaucophyta-Cyanophora_paradoxa_dxContig52878x1	2154	IPO7_MOUSE	Q9EPL8	45476977	Importin-7	-	135	20	115	214	214	0
Glaucophyta-Cyanophora_paradoxa_dxContig39647x1	354	RS263_ARATH	Q9LYK9	75264413	40S ribosomal protein S26-3	mRNA binding [F];determination of adult lifespan [P];iron-sulfur cluster binding [F];growth [P];structural constituent of ribosome [F];reproduction [P];translational elongation [P];cytosolic small ribosomal subunit [C];negative regulation of RNA splicing [P];oxidoreductase activity [F];body morphogenesis [P];nematode larval development [P];ribosome biogenesis [P];protein binding [F];locomotion [P…	134	132	2	128	128	0
Glaucophyta-Cyanophora_paradoxa_dxContig52947x1	3006	PI5K1_ARATH	Q56YP2	75218151	Phosphatidylinositol-4-phosphate 5-kinase 1	root hair elongation [P];regulation of Rho protein signal transduction [P];Rho guanyl-nucleotide exchange factor activity [F];organelle organization [P];positive regulation of catalytic activity [P];phosphatidylinositol phosphate kinase activity [F];cytosol [C];localization [P];regulation of Ras GTPase activity [P];vesicular fraction [C];cell morphogenesis involved in differentiation [P];intracel…	134	62	72	75	75	0
Glaucophyta-Cyanophora_paradoxa_dxContig6671x2	660	SCUB1_MOUSE	Q6NZL8	118597397	Signal peptide, CUB and EGF-like domain-containing protein 1	-	134	134	0	0	0	0
Glaucophyta-Cyanophora_paradoxa_dxContig7262x4	405	-	-	-	-	-	134	130	4	5	5	0
Glaucophyta-Cyanophora_paradoxa_dxContig16212x1	516	-	-	-	-	-	133	133	0	0	0	0
Glaucophyta-Cyanophora_paradoxa_dxContig7481x1	1110	PHS1_DICDI	Q00766	166208494	Glycogen phosphorylase 1	cytosol [C];response to water deprivation [P];identical protein binding [F];phosphorylase activity [F];glycogen metabolic process [P];chloroplast [C];response to cadmium ion [P];EC:2.4.1.1;	133	35	98	286	284	2
Glaucophyta-Cyanophora_paradoxa_dxContig13526x1	630	EFG_RHORT	Q2RQV7	119368759	Elongation factor G	cytoplasm [C];translation elongation factor activity [F];GTP binding [F];translational elongation [P];GTPase activity [F];	132	86	46	0	0	0
Glaucophyta-Cyanophora_paradoxa_dxContig16824x1	549	MVP_STRPU	Q5EAJ7	74775612	Major vault protein	cytoplasm [C];response to drug [P];protein binding [F];transport [P];intracellular membrane-bounded organelle [C];	132	123	9	0	0	0
Glaucophyta-Cyanophora_paradoxa_dxContig25817x2	783	-	-	-	-	-	132	73	59	6	5	1
Glaucophyta-Cyanophora_paradoxa_dxContig38156x2	1362	-	-	-	-	-	132	118	14	0	0	0
Glaucophyta-Cyanophora_paradoxa_dxContig39165x1	1113	ATC1_DICDI	P54678	166203130	Calcium-transporting ATPase PAT1	sensory perception of sound [P];protein C-terminus binding [F];PDZ domain binding [F];vacuole [C];protein self-association [F];calcium ion transport [P];response to nematode [P];calcium ion binding [F];integral to membrane [C];chloroplast [C];endoplasmic reticulum membrane [C];Golgi apparatus [C];calcium-transporting ATPase activity [F];biological regulation [P];plasma membrane part [C];calmoduli…	132	108	24	13	13	0
Glaucophyta-Cyanophora_paradoxa_dxContig44270x1	1272	-	-	-	-	-	132	116	16	32	31	1
Glaucophyta-Cyanophora_paradoxa_dxContig8951x1	2115	-	-	-	-	-	132	122	10	63	63	0
Glaucophyta-Cyanophora_paradoxa_dxContig36975x2	4167	-	-	-	-	-	131	24	107	1	1	0
Glaucophyta-Cyanophora_paradoxa_dxContig25606x1	687	-	-	-	-	-	130	8	122	74	74	0
Glaucophyta-Cyanophora_paradoxa_dxContig27271x1	387	-	-	-	-	-	130	128	2	0	0	0
Glaucophyta-Cyanophora_paradoxa_dxContig7249x1	2358	-	-	-	-	-	130	44	86	0	0	0
Glaucophyta-Cyanophora_paradoxa_dxContig55500x1	600	PHYSA_PHYPO	Q8MZS4	74817836	Physarolisin light chain	cellular process [P];catabolic process [P];binding [F];intracellular membrane-bounded organelle [C];endopeptidase activity [F];serine-type peptidase activity [F];protein metabolic process [P];multicellular organismal process [P];cytoplasmic part [C];	129	129	0	0	0	0
Glaucophyta-Cyanophora_paradoxa_dxContig7689x2	654	-	-	-	-	-	129	129	0	6	6	0
Glaucophyta-Cyanophora_paradoxa_dxContig8309x2	3054	UBP12_ARATH	Q9FPT1	166201361	Ubiquitin carboxyl-terminal hydrolase 12	protein binding [F];regulation of molecular function [P];regulation of biological quality [P];cellular protein metabolic process [P];intracellular part [C];positive regulation of growth [P];cysteine-type peptidase activity [F];positive regulation of cellular process [P];regulation of transcription, DNA-dependent [P];negative regulation of cellular process [P];regulation of apoptotic process [P];m…	129	99	30	0	0	0
Glaucophyta-Cyanophora_paradoxa_dxContig12094x1	2055	FAS2_CANAL	P43098	1169645	3-oxoacyl-[acyl-carrier-protein] synthase	synaptic vesicle priming [P];dendritic shaft [C];regulation of exocytosis [P];serine-type endopeptidase activity [F];protein C-terminus binding [F];ATP-dependent peptidase activity [F];regulation of short-term neuronal synaptic plasticity [P];lipid biosynthetic process [P];Rab GTPase binding [F];oxidoreductase activity [F];vesicle fusion [P];protein transport [P];phagocytosis, engulfment [P];fatt…	128	116	12	2	2	0
Glaucophyta-Cyanophora_paradoxa_dxContig37283x1	1389	MECR_DICDI	Q54YT4	74856794	Trans-2-enoyl-CoA reductase, mitochondrial	copper ion binding [F];fatty acid metabolic process [P];determination of adult lifespan [P];mitochondrion [C];pronephric nephron tubule development [P];receptor binding [F];ATP binding [F];trans-2-enoyl-CoA reductase (NADPH) activity [F];chloroplast [C];nucleus [C];EC:1.3.1.38;	128	48	80	377	377	0
Glaucophyta-Cyanophora_paradoxa_dxContig52758x3	2328	ULK4_HUMAN	Q96C45	118574241	Serine/threonine-protein kinase ULK4	system development [P];microtubule cytoskeleton organization [P];regulation of cellular ketone metabolic process [P];nucleotide binding [F];Wnt receptor signaling pathway [P];protein kinase activity [F];phosphorylation [P];cytoplasm [C];negative regulation of cell proliferation [P];metal ion binding [F];regulation of cell cycle [P];cell cycle process [P];monocarboxylic acid metabolic process [P];…	128	27	101	11	11	0
Glaucophyta-Cyanophora_paradoxa_dxContig53508x1	729	H1_MAIZE	P23444	121950	Histone H1	nucleolus [C];DNA packaging [P];chromosome organization [P];	128	127	1	4	4	0
Glaucophyta-Cyanophora_paradoxa_dxContig53737x4	2373	-	-	-	-	-	128	49	79	0	0	0
Glaucophyta-Cyanophora_paradoxa_dxContig55882x4	450	-	-	-	-	-	128	127	1	17	17	0
Glaucophyta-Cyanophora_paradoxa_dxContig7519x2	3183	FTM_MOUSE	Q8CG73	81900317	Protein fantom	organelle organization [P];sensory organ development [P];regulation of biological process [P];protein complex [C];embryo development [P];cell projection part [C];cellular developmental process [P];intracellular membrane-bounded organelle [C];telencephalon development [P];protein binding [F];microtubule organizing center [C];cilium [C];cell surface receptor signaling pathway [P];limb morphogenesis…	128	9	119	21	21	0
Glaucophyta-Cyanophora_paradoxa_dxContig7817x1	711	-	-	-	-	-	128	3	125	0	0	0
Glaucophyta-Cyanophora_paradoxa_dxContig27654x1	516	-	-	-	-	-	127	60	67	4	2	2
Glaucophyta-Cyanophora_paradoxa_dxContig8132x2	849	DDI1_PHANO	Q0U3Y6	146286115	DNA damage-inducible protein 1	-	127	126	1	0	0	0
Glaucophyta-Cyanophora_paradoxa_dxContig53562x3	444	DYNA_DICDI	Q94464	74936042	Dynamin-A	filopodium assembly [P];membrane coat [C];transferrin transport [P];dendritic spine [C];protein kinase binding [F];microsome [C];GTP binding [F];GTP catabolic process [P];peroxisome [C];synaptic vesicle transport [P];transcription activator activity [F];cytosol [C];microtubule [C];mitochondrial outer membrane [C];postsynaptic membrane [C];coated pit [C];cis-Golgi network [C];cell communication [P…	126	123	3	0	0	0
Glaucophyta-Cyanophora_paradoxa_dxContig8638x3	1395	G3PA_ARATH	P25856	20455490	Glyceraldehyde-3-phosphate dehydrogenase A, chloroplastic	reductive pentose-phosphate cycle [P];NAD binding [F];protein binding [F];argininosuccinate lyase activity [F];oxidation-reduction process [P];glycolysis [P];chloroplast [C];glyceraldehyde-3-phosphate dehydrogenase (NAD(P)+) (phosphorylating) activity [F];glyceraldehyde-3-phosphate dehydrogenase (NAD+) (phosphorylating) activity [F];glyceraldehyde-3-phosphate dehydrogenase (NADP+) (phosphorylatin…	126	121	5	1924	1924	0
Glaucophyta-Cyanophora_paradoxa_dxContig25537x1	1911	AP1G_DICDI	Q8I8U2	74842380	AP-1 complex subunit gamma	trans-Golgi network [C];protein binding [F];intracellular protein transport [P];cytosol [C];endocytosis [P];transporter activity [F];post-Golgi vesicle-mediated transport [P];AP-1 adaptor complex [C];biological regulation [P];plasma membrane [C];	125	68	57	100	100	0
Glaucophyta-Cyanophora_paradoxa_dxContig27251x1	3996	-	-	-	-	-	125	121	4	0	0	0
Glaucophyta-Cyanophora_paradoxa_dxContig37097x2	588	AAC4_DICDI	P14198	284018170	AAC-rich mRNA clone AAC4 protein	-	125	117	8	19	19	0
Glaucophyta-Cyanophora_paradoxa_dxContig37582x2	858	PSBU_CYAPA	Q5CC96	75320502	Photosystem II 12 kDa extrinsic protein, cyanelle	extrinsic to membrane [C];transport [P];cyanelle thylakoid membrane [C];photosystem II stabilization [P];oxygen evolving complex [C];electron transport chain [P];	125	124	1	639	639	0
Glaucophyta-Cyanophora_paradoxa_dxContig38602x3	1152	IFT57_XENTR	Q28HX4	123893318	Intraflagellar transport protein 57 homolog	protein binding [F];activation of cysteine-type endopeptidase activity involved in apoptotic process [P];intraflagellar transport [P];photoreceptor cell maintenance [P];Golgi apparatus [C];regulation of TOR signaling cascade [P];eye photoreceptor cell development [P];ciliary or flagellar motility [P];determination of left/right symmetry [P];microtubule basal body [C];nonmotile primary cilium asse…	125	6	119	53	52	1
Glaucophyta-Cyanophora_paradoxa_dxContig7032x2	2898	EIF3C_BOVIN	Q3SYW6	118585844	Eukaryotic translation initiation factor 3 subunit C	eukaryotic translation initiation factor 3 complex [C];translational initiation [P];protein binding [F];translation initiation factor activity [F];cytosol [C];	125	51	74	30	30	0
Glaucophyta-Cyanophora_paradoxa_dxContig11456x1	519	-	-	-	-	-	124	6	118	10	10	0
Glaucophyta-Cyanophora_paradoxa_dxContig37505x3	3657	RRP12_CHICK	Q5ZKD5	71153786	RRP12-like protein	-	124	24	100	130	130	0
Glaucophyta-Cyanophora_paradoxa_dxContig38340x1	2958	CBBY_RHOSH	P95649	3023453	Protein CbbY	binding [F];intracellular membrane-bounded organelle [C];cellular protein complex assembly [P];outer mitochondrial membrane organization [P];cytoplasm [C];response to stress [P];	124	116	8	106	106	0
Glaucophyta-Cyanophora_paradoxa_dxContig52820x1	1245	GLN11_ORYSJ	P14656	121349	Glutamine synthetase cytosolic isozyme 1-1	cytosol [C];copper ion binding [F];ammonia assimilation cycle [P];mitochondrion [C];response to salt stress [P];nitrogen fixation [P];chloroplast envelope [C];glutamine biosynthetic process [P];nitrate assimilation [P];protein binding [F];glutamate-ammonia ligase activity [F];aging [P];chloroplast thylakoid membrane [C];nucleotide binding [F];chloroplast stroma [C];response to cadmium ion [P];cyt…	124	107	17	266	266	0
Glaucophyta-Cyanophora_paradoxa_dxContig53037x7	810	GAL7_HAEIN	P31764	1169825	Galactose-1-phosphate uridylyltransferase	cytosol [C];galactose metabolic process [P];monosaccharide binding [F];soluble fraction [C];UDP-glucose catabolic process [P];UDP-glucose:hexose-1-phosphate uridylyltransferase activity [F];EC:2.7.7.12;	124	3	121	173	173	0
Glaucophyta-Cyanophora_paradoxa_dxContig6789x2	4326	RRM3_YEAST	P38766	731644	ATP-dependent helicase RRM3	ATP-dependent DNA helicase activity [F];regulation of metabolic process [P];DNA binding [F];nucleotide binding [F];nucleus [C];	124	0	124	0	0	0
Glaucophyta-Cyanophora_paradoxa_dxContig23563x1	189	ATRX_CAEEL	Q9U7E0	17367114	Transcriptional regulator ATRX homolog	centromeric heterochromatin assembly [P];centromeric heterochromatin [C];NURF complex [C];methylation-dependent chromatin silencing [P];base-excision repair [P];dendrite morphogenesis [P];ACF complex [C];maintenance of DNA methylation [P];protein N-terminus binding [F];protein C-terminus binding [F];polytene chromosome [C];negative regulation of transcription, DNA-dependent [P];transcription elon…	123	3	120	0	0	0
Glaucophyta-Cyanophora_paradoxa_dxContig25583x1	1218	-	-	-	-	-	123	35	88	4	4	0
Glaucophyta-Cyanophora_paradoxa_dxContig26056x1	1410	PGKH_VOLCA	Q9SBN4	11134148	Phosphoglycerate kinase, chloroplastic	reductive pentose-phosphate cycle [P];phosphoglycerate kinase activity [F];ATP binding [F];glycolysis [P];chloroplast [C];EC:2.7.2.3;	123	115	8	947	947	0
Glaucophyta-Cyanophora_paradoxa_dxContig26268x4	435	-	-	-	-	-	123	8	115	405	405	0
Glaucophyta-Cyanophora_paradoxa_dxContig37502x1	4317	CALS7_ARATH	Q9SHJ3	334302882	Callose synthase 7	anatomical structure morphogenesis [P];reproduction [P];multicellular organismal development [P];cell part [C];cellular developmental process [P];cellular component organization [P];multi-organism process [P];biological regulation [P];defense response [P];	123	107	16	0	0	0
Glaucophyta-Cyanophora_paradoxa_dxContig37668x3	1959	-	-	-	-	-	123	110	13	115	113	2
Glaucophyta-Cyanophora_paradoxa_dxContig38363x1	1242	MGLL_HUMAN	Q99685	47117287	Monoglyceride lipase	lipid metabolic process [P];hydrolase activity [F];	123	102	21	129	129	0
Glaucophyta-Cyanophora_paradoxa_dxContig7674x4	1515	SPAG6_HUMAN	O75602	62901067	Sperm-associated antigen 6	sperm motility [P];cell projection organization [P];microtubule [C];spermatid development [P];cilium [C];protein binding [F];flagellum [C];cytoplasm [C];protein transport [P];axoneme [C];	123	32	91	192	192	0
Glaucophyta-Cyanophora_paradoxa_dxContig7903x3	1194	PPAN_DICDI	Q54N44	74853811	Peter Pan-like protein	cellular process [P];larval development [P];imaginal disc development [P];protein binding [F];oogenesis [P];nucleus [C];	123	35	88	202	191	11
Glaucophyta-Cyanophora_paradoxa_dxContig37404x2	2610	ATP6_THEEB	Q8DLP8	81743754	ATP synthase subunit a	proton-transporting ATP synthase complex, catalytic core F(1) [C];plasma membrane ATP synthesis coupled proton transport [P];hydrogen-exporting ATPase activity, phosphorylative mechanism [F];hydrogen ion transporting ATP synthase activity, rotational mechanism [F];integral to membrane [C];proton-transporting ATP synthase complex, coupling factor F(o) [C];ATP binding [F];proton-transporting ATPase…	122	118	4	68	68	0
Glaucophyta-Cyanophora_paradoxa_dxContig14445x1	2787	-	-	-	-	-	121	79	42	10	1	9
Glaucophyta-Cyanophora_paradoxa_dxContig25545x1	312	H4_OLILU	P82888	119372050	Histone H4	nucleosome [C];negative regulation of megakaryocyte differentiation [P];response to water deprivation [P];nucleolus [C];DNA binding [F];thylakoid [C];protein binding [F];nucleosome assembly [P];nucleoplasm [C];vacuole [C];phosphatidylinositol-mediated signaling [P];	121	109	12	315	315	0
Glaucophyta-Cyanophora_paradoxa_dxContig25830x3	1458	-	-	-	-	-	121	57	64	154	102	52
Glaucophyta-Cyanophora_paradoxa_dxContig26068x9	1959	NOG1_MOUSE	Q99ME9	17368619	Nucleolar GTP-binding protein 1	negative regulation of DNA replication [P];reproduction [P];negative regulation of cell migration [P];protein binding [F];membrane [C];positive regulation of growth rate [P];protein stabilization [P];GTP binding [F];regulation of cyclin-dependent protein kinase activity [P];negative regulation of cell proliferation [P];negative regulation of cell-cell adhesion [P];embryo development ending in bir…	121	69	52	11	11	0
Glaucophyta-Cyanophora_paradoxa_dxContig35940x1	612	-	-	-	-	-	121	4	117	0	0	0
Glaucophyta-Cyanophora_paradoxa_dxContig37098x10	3054	SYV_THETN	Q8RBN5	81482270	Valyl-tRNA synthetase	-	121	36	85	528	528	0
Glaucophyta-Cyanophora_paradoxa_dxContig39095x1	762	ABCG6_DICDI	Q54TV1	74997041	ABC transporter G family member 6	-	121	115	6	9	9	0
Glaucophyta-Cyanophora_paradoxa_dxContig53087x1	7887	PKD1_HUMAN	P98161	292495072	Polycystin-1	cellular process [P];cell part [C];	121	117	4	0	0	0
Glaucophyta-Cyanophora_paradoxa_dxContig6663x1	3972	ULP1A_ARATH	Q8GYL3	332278128	Ubiquitin-like-specific protease 1A	-	121	11	110	0	0	0
Glaucophyta-Cyanophora_paradoxa_dxContig7131x4	1725	FCP1_SCHPO	Q9P376	26393804	RNA polymerase II subunit A C-terminal domain phosphatase	-	121	76	45	230	230	0
Glaucophyta-Cyanophora_paradoxa_dxContig7137x3	1239	CUL1_ARATH	Q94AH6	68052236	Cullin-1	embryo development ending in seed dormancy [P];cell morphogenesis [P];apoptotic process [P];in utero embryonic development [P];SCF complex assembly [P];protein ubiquitination [P];localization [P];jasmonic acid mediated signaling pathway [P];chloroplast envelope [C];phragmoplast [C];organ development [P];cullin-RING ubiquitin ligase complex [C];response to auxin stimulus [P];protein binding [F];pr…	121	109	12	1	1	0
Glaucophyta-Cyanophora_paradoxa_dxContig9335x3	453	-	-	-	-	-	121	120	1	2718	2718	0
Glaucophyta-Cyanophora_paradoxa_dxContig10355x1	543	H2B_EUPCR	O97484	20138112	Histone H2B	nucleosome [C];DNA binding [F];nucleosome assembly [P];nucleus [C];	120	117	3	13	13	0
Glaucophyta-Cyanophora_paradoxa_dxContig25546x6	1236	-	-	-	-	-	120	8	112	24	12	12
Glaucophyta-Cyanophora_paradoxa_dxContig6948x1	891	RPE_SPIOL	Q43157	2833386	Ribulose-phosphate 3-epimerase, chloroplastic	reductive pentose-phosphate cycle [P];pentose-phosphate shunt [P];chloroplast thylakoid membrane [C];ribulose-phosphate 3-epimerase activity [F];EC:5.1.3.1;	120	105	15	906	906	0
Glaucophyta-Cyanophora_paradoxa_dxContig40668x1	870	BCL3_HUMAN	P20749	294862410	B-cell lymphoma 3 protein	cell activation [P];organelle part [C];transcription regulator activity [F];hemopoietic or lymphoid organ development [P];intracellular non-membrane-bounded organelle [C];defense response [P];transcription factor binding [F];response to UV [P];positive regulation of transcription, DNA-dependent [P];DNA damage response, signal transduction resulting in induction of apoptosis [P];negative regulatio…	119	117	2	0	0	0
Glaucophyta-Cyanophora_paradoxa_dxContig52892x3	1131	-	-	-	-	-	119	114	5	0	0	0
Glaucophyta-Cyanophora_paradoxa_dxContig53353x2	1269	BAS1_ORYSJ	Q6ER94	75323389	2-Cys peroxiredoxin BAS1, chloroplastic	cellular homeostasis [P];hydrogen peroxide catabolic process [P];thioredoxin peroxidase activity [F];protein homodimerization activity [F];natural killer cell mediated cytotoxicity [P];hemopoiesis [P];positive regulation of molecular function [P];cytosol [C];plastid [C];heme binding [F];mitochondrial matrix [C];extracellular space [C];anti-apoptosis [P];nuclear euchromatin [C];removal of superoxi…	119	107	12	11959	11959	0
Glaucophyta-Cyanophora_paradoxa_dxContig7059x1	768	RIR2_DICDI	P42521	41019487	Ribonucleoside-diphosphate reductase small subunit	response to oxidative stress [P];DNA repair [P];induction of apoptosis [P];deoxyribonucleotide biosynthetic process [P];mitochondrion [C];renal system process [P];ribonucleoside-diphosphate reductase activity [F];deoxyribonucleoside triphosphate metabolic process [P];mitochondrial DNA replication [P];kidney development [P];EC:1.17.4.1;	119	23	96	258	258	0
Glaucophyta-Cyanophora_paradoxa_dxContig25686x6	2919	PROB_CYAP4	B8HQP9	254783379	Glutamate 5-kinase	chlorophyll biosynthetic process [P];cellular amino acid biosynthetic process [P];chlorophyll synthetase activity [F];chloroplast thylakoid membrane [C];nucleotide binding [F];kinase activity [F];EC:2.5.1.62;	118	52	66	443	441	2
Glaucophyta-Cyanophora_paradoxa_dxContig35524x1	189	-	-	-	-	-	118	3	115	0	0	0
Glaucophyta-Cyanophora_paradoxa_dxContig38849x1	3414	AT8A2_HUMAN	Q9NTI2	30316390	Probable phospholipid-transporting ATPase IB	chloroplast envelope [C];nucleotide binding [F];phospholipid transporter activity [F];lipid transport [P];ATPase activity, coupled to transmembrane movement of ions [F];cellular process [P];plasma membrane [C];	118	115	3	0	0	0
Glaucophyta-Cyanophora_paradoxa_dxContig52997x1	432	TTC1_MOUSE	Q91Z38	52783465	Tetratricopeptide repeat protein 1	cellular macromolecule metabolic process [P];protein binding [F];protein transport [P];integral to membrane [C];mitochondrial outer membrane [C];protein complex [C];primary metabolic process [P];regulation of cellular process [P];	118	116	2	0	0	0
Glaucophyta-Cyanophora_paradoxa_dxContig7051x1	603	KPPR_MESCR	P27774	125578	Phosphoribulokinase, chloroplastic	reductive pentose-phosphate cycle [P];defense response to bacterium [P];response to cold [P];chloroplast envelope [C];ATP binding [F];protein binding [F];phosphoribulokinase activity [F];chloroplast thylakoid membrane [C];chloroplast stroma [C];stromule [C];apoplast [C];EC:2.7.1.19;	118	108	10	485	485	0
Glaucophyta-Cyanophora_paradoxa_dxContig8745x3	471	-	-	-	-	-	118	111	7	119	119	0
Glaucophyta-Cyanophora_paradoxa_dxContig9074x1	2271	EGTB_MYCTU	O69671	81344195	Iron(II)-dependent oxidoreductase EgtB	-	118	100	18	2	2	0
Glaucophyta-Cyanophora_paradoxa_dxContig10126x1	1386	OML5_ORYSJ	Q6EQX3	75323383	Protein MEI2-like 5	cell wall [C];nucleic acid binding [F];meristem development [P];positive regulation of meiosis [P];protein binding [F];chloroplast [C];vacuole [C];cytosolic ribosome [C];plasma membrane [C];	117	102	15	0	0	0
Glaucophyta-Cyanophora_paradoxa_dxContig15047x1	1299	-	-	-	-	-	117	4	113	290	0	290
Glaucophyta-Cyanophora_paradoxa_dxContig25599x4	2250	DHX15_ARATH	O22899	3913425	Probable pre-mRNA-splicing factor ATP-dependent RNA helicase	chloroplast envelope [C];RNA interference [P];protein binding [F];membrane [C];U12-type spliceosomal complex [C];positive regulation of growth rate [P];receptor-mediated endocytosis [P];mRNA processing [P];locomotion [P];nucleic acid binding [F];embryo development ending in birth or egg hatching [P];morphogenesis of an epithelium [P];RNA splicing [P];nematode larval development [P];90S preribosom…	117	20	97	345	345	0
Glaucophyta-Cyanophora_paradoxa_dxContig39539x1	258	RL36A_DICDI	Q55CW5	353526279	60S ribosomal protein L36a	embryo development [P];response to cycloheximide [P];ribosome [C];structural constituent of ribosome [F];protein binding [F];regulation of cell cycle [P];cytosol [C];response to antibiotic [P];translational elongation [P];	117	117	0	1660	1660	0
Glaucophyta-Cyanophora_paradoxa_dxContig6628x4	2586	EMB30_ARATH	Q42510	2498329	Pattern formation protein EMB30	dendrite development [P];Golgi membrane [C];inositol 1,4,5-trisphosphate-sensitive calcium-release channel activity [F];intracellular signal transduction [P];phosphatidylinositol-3,4,5-trisphosphate binding [F];cytokinesis by cell plate formation [P];cellular cell wall organization [P];1-phosphatidylinositol binding [F];membrane fraction [C];regulation of vesicle targeting, to, from or within Gol…	117	66	51	29	29	0
Glaucophyta-Cyanophora_paradoxa_dxContig7394x4	702	-	-	-	-	-	117	112	5	550	550	0
Glaucophyta-Cyanophora_paradoxa_dxContig7519x1	2814	-	-	-	-	-	117	115	2	49	49	0
Glaucophyta-Cyanophora_paradoxa_dxContig37324x1	1719	-	-	-	-	-	116	109	7	4	4	0
Glaucophyta-Cyanophora_paradoxa_dxContig41213x1	1382	-	-	-	-	-	116	46	70	127	127	0
Glaucophyta-Cyanophora_paradoxa_dxContig53081x1	2979	AT2A1_RANES	Q92105	9789732	Sarcoplasmic/endoplasmic reticulum calcium ATPase 1	endoplasmic reticulum-Golgi intermediate compartment [C];reduction of endoplasmic reticulum calcium ion concentration [P];apoptotic mitochondrial changes [P];ER-nucleus signaling pathway [P];calcium channel complex [C];apoptosis in response to endoplasmic reticulum stress [P];relaxation of skeletal muscle [P];nucleotide-sugar transport [P];positive regulation of fast-twitch skeletal muscle fiber …	116	107	9	361	361	0
Glaucophyta-Cyanophora_paradoxa_dxContig53338x1	1281	-	-	-	-	-	116	107	9	1	1	0
Glaucophyta-Cyanophora_paradoxa_dxContig7519x3	1155	TP53B_HUMAN	Q12888	8928568	Tumor suppressor p53-binding protein 1	binding [F];chromosomal part [C];	116	7	109	38	32	6
Glaucophyta-Cyanophora_paradoxa_dxContig28295x4	2829	-	-	-	-	-	115	72	43	70	70	0
Glaucophyta-Cyanophora_paradoxa_dxContig37844x3	1248	DEF_RAT	Q5M9G7	81883170	Digestive organ expansion factor homolog	-	115	8	107	89	56	33
Glaucophyta-Cyanophora_paradoxa_dxContig38121x2	1638	2AAB_ARATH	Q38950	83287930	Serine/threonine-protein phosphatase 2A 65 kDa regulatory subunit A beta isoform	regulation of stomatal movement [P];regulation of DNA replication [P];ceramide metabolic process [P];protein phosphatase type 2A complex [C];protein complex assembly [P];antigen binding [F];microtubule cytoskeleton [C];negative regulation of tyrosine phosphorylation of Stat3 protein [P];regulation of cell adhesion [P];cell wall [C];cytosol [C];protein heterodimerization activity [F];regulation of…	115	66	49	718	718	0
Glaucophyta-Cyanophora_paradoxa_dxContig38843x2	1239	PKD1_CAEEL	Q09624	347595822	Location of vulva defective 1	-	115	115	0	52	52	0
Glaucophyta-Cyanophora_paradoxa_dxContig53028x3	1311	WDR69_XENTR	Q6P2Y2	82237451	WD repeat-containing protein 69	multi-organism process [P];ribonucleoprotein complex [C];establishment of localization [P];ribonucleoprotein complex assembly [P];cell development [P];regulation of mitotic cell cycle [P];nuclear lumen [C];RNA interference [P];protein complex [C];embryo development [P];defense response [P];protein modification process [P];cellularization [P];chromatin silencing [P];M phase of mitotic cell cycle […	115	100	15	11	11	0
Glaucophyta-Cyanophora_paradoxa_dxContig54390x2	558	-	-	-	-	-	115	2	113	0	0	0
Glaucophyta-Cyanophora_paradoxa_dxContig14752x1	609	-	-	-	-	-	114	103	11	5	5	0
Glaucophyta-Cyanophora_paradoxa_dxContig37037x2	2349	PYR1_DICDI	P20054	166208504	Dihydroorotase	cytosol [C];protein autophosphorylation [P];nuclear matrix [C];carbamoyl-phosphate synthase (glutamine-hydrolyzing) activity [F];protein kinase activity [F];mitochondrion [C];glutamine metabolic process [P];peptidyl-threonine phosphorylation [P];UTP binding [F];enzyme binding [F];aspartate binding [F];ATP binding [F];aspartate carbamoyltransferase activity [F];dihydroorotase activity [F];'de novo…	114	39	75	0	0	0
Glaucophyta-Cyanophora_paradoxa_dxContig55977x1	1533	-	-	-	-	-	114	4	110	3	2	1
Glaucophyta-Cyanophora_paradoxa_dxContig7447x3	5055	-	-	-	-	-	114	63	51	0	0	0
Glaucophyta-Cyanophora_paradoxa_dxContig29116x1	297	-	-	-	-	-	113	108	5	0	0	0
Glaucophyta-Cyanophora_paradoxa_dxContig34822x1	270	-	-	-	-	-	113	112	1	1	1	0
Glaucophyta-Cyanophora_paradoxa_dxContig52897x1	2055	CLH_DICDI	P25870	116512	Clathrin heavy chain	clathrin coat of coated pit [C];signal transducer activity [F];determination of adult lifespan [P];transferrin transport [P];liquid clearance, open tracheal system [P];trans-Golgi network [C];structural molecule activity [F];protein binding [F];regulation of tube length, open tracheal system [P];extracellular matrix organization [P];neurotransmitter secretion [P];dsRNA transport [P];synaptic vesi…	113	99	14	21	20	1
Glaucophyta-Cyanophora_paradoxa_dxContig6644x2	8940	-	-	-	-	-	113	104	9	2	0	2
Glaucophyta-Cyanophora_paradoxa_dxContig7020x3	5214	RN213_HUMAN	Q63HN8	126215690	RING finger protein 213	-	113	75	38	0	0	0
Glaucophyta-Cyanophora_paradoxa_dxContig7054x2	930	DECR2_DANRE	Q6NV34	92081397	Peroxisomal 2,4-dienoyl-CoA reductase	nucleotide binding [F];lipid catabolic process [P];peroxisome [C];small molecule biosynthetic process [P];fatty acid metabolic process [P];coenzyme binding [F];2,4-dienoyl-CoA reductase (NADPH) activity [F];cellular biosynthetic process [P];EC:1.3.1.34;	113	113	0	35	35	0
Glaucophyta-Cyanophora_paradoxa_dxContig10018x2	2505	SMC6_XENLA	Q6P9I7	82186704	Structural maintenance of chromosomes protein 6	-	112	108	4	56	56	0
Glaucophyta-Cyanophora_paradoxa_dxContig49427x1	174	-	-	-	-	-	112	3	109	0	0	0
Glaucophyta-Cyanophora_paradoxa_dxContig56095x1	1341	-	-	-	-	-	112	103	9	0	0	0
Glaucophyta-Cyanophora_paradoxa_dxContig6955x1	1749	NRAM1_ARATH	Q9SAH8	29839673	Metal transporter Nramp1	iron ion transmembrane transporter activity [F];manganese ion transport [P];defense response to bacterium [P];cadmium ion transport [P];response to iron ion [P];iron ion transmembrane transport [P];lead ion transport [P];manganese ion transmembrane transporter activity [F];manganese ion homeostasis [P];cellular iron ion homeostasis [P];vacuolar membrane [C];positive regulation of oxygen and react…	112	112	0	27	27	0
Glaucophyta-Cyanophora_paradoxa_dxContig7675x2	1158	NPL4_DICDI	Q54GD3	74851898	Nuclear protein localization protein 4 homolog	intracellular part [C];	112	77	35	191	191	0
Glaucophyta-Cyanophora_paradoxa_dxContig8605x2	537	GRPA_MAIZE	P10979	112994	Glycine-rich RNA-binding, abscisic acid-inducible protein	protein homodimerization activity [F];mRNA export from nucleus [P];protein kinase activity [F];carotenoid biosynthetic process [P];peroxisome [C];gastrulation [P];copper ion binding [F];negative regulation of nuclear-transcribed mRNA poly(A) tail shortening [P];positive regulation of translation [P];double-stranded DNA binding [F];single-stranded DNA binding [F];cinnamoyl-CoA reductase activity […	112	103	9	7	7	0
Glaucophyta-Cyanophora_paradoxa_dxContig37424x2	3153	-	-	-	-	-	111	104	7	1	0	1
Glaucophyta-Cyanophora_paradoxa_dxContig37574x1	969	RRP8_ARATH	Q84JC0	75146626	Ribosomal RNA-processing protein 8	RNA metabolic process [P];regulation of transcription, DNA-dependent [P];intracellular non-membrane-bounded organelle [C];transferase activity [F];protein binding [F];nuclear part [C];	111	4	107	18	18	0
Glaucophyta-Cyanophora_paradoxa_dxContig37733x2	1989	CAND1_MOUSE	Q6ZQ38	67460489	Cullin-associated NEDD8-dissociated protein 1	cell wall [C];positive regulation of RNA polymerase II transcriptional preinitiation complex assembly [P];xylem and phloem pattern formation [P];vegetative to reproductive phase transition of meristem [P];response to auxin stimulus [P];protein ubiquitination [P];negative regulation of catalytic activity [P];transcription activator activity [F];cell differentiation [P];TBP-class protein binding [F…	111	76	35	338	337	1
Glaucophyta-Cyanophora_paradoxa_dxContig38443x3	2091	ATL43_ARATH	Q5EAE9	68565111	RING-H2 finger protein ATL43	positive regulation of abscisic acid mediated signaling pathway [P];programmed cell death [P];ubiquitin-dependent protein catabolic process [P];zinc ion binding [F];response to water deprivation [P];response to salt stress [P];ubiquitin-protein ligase activity [F];protein ubiquitination [P];microsome [C];intracellular organelle part [C];membrane part [C];protein binding [F];endomembrane system [C…	111	109	2	0	0	0
Glaucophyta-Cyanophora_paradoxa_dxContig53679x5	132	-	-	-	-	-	111	111	0	31	31	0
Glaucophyta-Cyanophora_paradoxa_dxContig7251x1	4224	MUC17_HUMAN	Q685J3	296439228	Mucin-17	cell part [C];	111	105	6	21	20	1
Glaucophyta-Cyanophora_paradoxa_dxContig8084x4	1470	RIMO_GEOUR	A5GBX9	238066246	Ribosomal protein S12 methylthiotransferase RimO	-	111	85	26	326	326	0
Glaucophyta-Cyanophora_paradoxa_dxContig8608x6	2703	IMB1_SCHPO	O13864	3183035	Importin subunit beta-1	cytosol [C];protein transporter activity [F];zinc ion binding [F];protein import into nucleus, translocation [P];nuclear pore [C];nuclear localization sequence binding [F];NLS-bearing substrate import into nucleus [P];protein domain specific binding [F];nucleoplasm [C];ribosomal protein import into nucleus [P];	111	65	46	93	90	3
Glaucophyta-Cyanophora_paradoxa_dxContig8971x2	399	-	-	-	-	-	111	95	16	397	397	0
Glaucophyta-Cyanophora_paradoxa_dxContig11376x2	945	-	-	-	-	-	110	109	1	28	28	0
Glaucophyta-Cyanophora_paradoxa_dxContig25567x2	2397	YER1_SCHPO	O14084	27151714	Uncharacterized glycosyltransferase C2F3.01	-	110	90	20	0	0	0
Glaucophyta-Cyanophora_paradoxa_dxContig25856x1	852	-	-	-	-	-	110	0	110	0	0	0
Glaucophyta-Cyanophora_paradoxa_dxContig38902x2	3429	M3K10_HUMAN	Q02779	145559494	Mitogen-activated protein kinase kinase kinase 10	mitotic cell cycle [P];microtubule organizing center [C];spindle [C];protein phosphorylation [P];protein serine/threonine kinase activity [F];positive regulation of protein kinase activity [P];positive regulation of cellular process [P];cellular component organization [P];cell death [P];cell cycle phase [P];enzyme binding [F];regulation of macromolecule metabolic process [P];regulation of JNK cas…	110	90	20	131	130	1
Glaucophyta-Cyanophora_paradoxa_dxContig37813x2	882	BACR3_HALSD	P96787	3023375	Archaerhodopsin-3	binding [F];	109	97	12	4144	4144	0
Glaucophyta-Cyanophora_paradoxa_dxContig38750x1	801	-	-	-	-	-	109	92	17	43	23	20
Glaucophyta-Cyanophora_paradoxa_dxContig53409x4	1809	PSAL_PORPU	P51222	1709823	Photosystem I reaction center subunit XI	plasma membrane-derived photosystem I [C];thylakoid membrane [C];chloroplast [C];	109	105	4	978	978	0
Glaucophyta-Cyanophora_paradoxa_dxContig54049x1	1971	-	-	-	-	-	109	23	86	774	208	566
Glaucophyta-Cyanophora_paradoxa_dxContig54086x2	1629	CLPB1_ORYSJ	Q6F2Y7	62510680	Chaperone protein ClpB1	binding [F];chloroplast organization [P];chloroplast stroma [C];response to heat [P];	109	109	0	0	0	0
Glaucophyta-Cyanophora_paradoxa_dxContig8505x1	942	-	-	-	-	-	109	108	1	0	0	0
Glaucophyta-Cyanophora_paradoxa_dxContig11071x1	1815	HELC1_HUMAN	Q8N3C0	158518649	Activating signal cointegrator 1 complex subunit 3	response to stimulus [P];spliceosomal complex [C];ATP-dependent helicase activity [F];reproduction [P];RNA splicing [P];protein binding [F];U5 snRNP [C];multicellular organismal development [P];mRNA processing [P];	108	51	57	0	0	0
Glaucophyta-Cyanophora_paradoxa_dxContig25517x5	2262	CCD41_HUMAN	Q9Y592	97045295	Coiled-coil domain-containing protein 41	cytoskeleton organization [P];establishment of localization in cell [P];sensory organ development [P];protein complex [C];cellular component assembly [P];actin filament-based process [P];intracellular membrane-bounded organelle [C];cell projection [C];anatomical structure formation involved in morphogenesis [P];neuron development [P];protein binding [F];microtubule organizing center [C];cellular …	108	62	46	751	751	0
Glaucophyta-Cyanophora_paradoxa_dxContig25530x4	852	-	-	-	-	-	108	38	70	0	0	0
Glaucophyta-Cyanophora_paradoxa_dxContig27305x1	216	-	-	-	-	-	108	42	66	642	642	0
Glaucophyta-Cyanophora_paradoxa_dxContig39783x1	696	-	-	-	-	-	108	107	1	0	0	0
Glaucophyta-Cyanophora_paradoxa_dxContig8255x2	4050	-	-	-	-	-	108	89	19	0	0	0
Glaucophyta-Cyanophora_paradoxa_dxContig14674x1	588	-	-	-	-	-	107	41	66	55	55	0
Glaucophyta-Cyanophora_paradoxa_dxContig27278x1	285	-	-	-	-	-	107	20	87	39	39	0
Glaucophyta-Cyanophora_paradoxa_dxContig37169x2	4476	-	-	-	-	-	107	86	21	0	0	0
Glaucophyta-Cyanophora_paradoxa_dxContig53094x2	2154	-	-	-	-	-	107	13	94	49	47	2
Glaucophyta-Cyanophora_paradoxa_dxContig7032x5	2937	IF2_ANASP	Q8YQJ1	39931299	Translation initiation factor IF-2	cytoplasm [C];translational initiation [P];GTP binding [F];translation initiation factor activity [F];GTPase activity [F];	107	54	53	67	66	1
Glaucophyta-Cyanophora_paradoxa_dxContig7411x1	2508	PRP31_HUMAN	Q8WWY3	90101442	U4/U6 small nuclear ribonucleoprotein Prp31	U4 snRNP [C];snRNP binding [F];MLL1 complex [C];Cajal body [C];nuclear speck [C];farnesyl diphosphate metabolic process [P];U2-type spliceosomal complex [C];microsome [C];U4atac snRNP [C];protein binding [F];farnesyl-diphosphate farnesyltransferase activity [F];U4/U6 x U5 tri-snRNP complex [C];endoplasmic reticulum membrane [C];cholesterol biosynthetic process [P];assembly of spliceosomal tri-snR…	107	24	83	588	588	0
Glaucophyta-Cyanophora_paradoxa_dxContig28360x1	288	-	-	-	-	-	106	12	94	0	0	0
Glaucophyta-Cyanophora_paradoxa_dxContig45680x1	336	-	-	-	-	-	106	1	105	0	0	0
Glaucophyta-Cyanophora_paradoxa_dxContig7496x1	2214	ZPR1_MOUSE	Q62384	6137319	Zinc finger protein ZPR1	cellular biosynthetic process [P];primary metabolic process [P];zinc ion binding [F];nucleolus [C];transferase activity, transferring hexosyl groups [F];protein binding [F];signal transduction [P];cell proliferation [P];cytoplasm [C];EC:2.4.1.0;	106	48	58	0	0	0
Glaucophyta-Cyanophora_paradoxa_dxContig13931x1	792	CATB3_GIALA	P92133	32129435	Cathepsin B-like CP3	cellular process [P];intracellular membrane-bounded organelle [C];regulation of biological process [P];cysteine-type peptidase activity [F];protein binding [F];cytoplasmic part [C];metabolic process [P];multicellular organismal development [P];response to organic substance [P];	105	103	2	0	0	0
Glaucophyta-Cyanophora_paradoxa_dxContig26033x1	837	AQL1_THEAQ	P08594	114081	Aqualysin-1	binding [F];serine-type peptidase activity [F];macromolecule metabolic process [P];	105	104	1	0	0	0
Glaucophyta-Cyanophora_paradoxa_dxContig37097x3	1470	-	-	-	-	-	105	78	27	37	37	0
Glaucophyta-Cyanophora_paradoxa_dxContig37169x1	7086	-	-	-	-	-	105	81	24	0	0	0
Glaucophyta-Cyanophora_paradoxa_dxContig44004x1	363	ABCGI_DICDI	Q8ST66	75017602	ABC transporter G family member 18	-	105	101	4	0	0	0
Glaucophyta-Cyanophora_paradoxa_dxContig44104x1	633	-	-	-	-	-	105	104	1	0	0	0
Glaucophyta-Cyanophora_paradoxa_dxContig52926x2	2373	PROL_ARATH	P43299	20141757	Protein PROLIFERA	microtubule associated complex [C];DNA unwinding involved in replication [P];nucleolus [C];regulation of phosphorylation [P];MCM complex [C];3'-5' DNA helicase activity [F];chromatin [C];ATPase activity [F];protein binding [F];regulation of DNA-dependent DNA replication initiation [P];single-stranded DNA binding [F];cell proliferation [P];cytoplasm [C];chromatin binding [F];response to DNA damage…	105	16	89	160	160	0
Glaucophyta-Cyanophora_paradoxa_dxContig53155x2	777	RIOK1_HUMAN	Q9BRS2	56404949	Serine/threonine-protein kinase RIO1	kinase activity [F];protein binding [F];cellular process [P];	105	105	0	0	0	0
Glaucophyta-Cyanophora_paradoxa_dxContig53163x1	1674	KIF6_DICDI	Q6S004	74837488	Kinesin-related protein 6	mitotic sister chromatid segregation [P];mitotic anaphase A [P];spindle pole [C];mitotic spindle organization [P];chromosome, centromeric region [C];motor activity [F];protein binding [F];cytoplasmic part [C];kinetochore microtubule [C];	105	24	81	213	213	0
Glaucophyta-Cyanophora_paradoxa_dxContig54221x1	1335	-	-	-	-	-	105	105	0	5	5	0
Glaucophyta-Cyanophora_paradoxa_dxContig6663x3	1083	-	-	-	-	-	105	1	104	1	1	0
Glaucophyta-Cyanophora_paradoxa_dxContig7394x2	2160	TI110_PEA	O24303	75219328	Protein TIC110, chloroplastic	-	105	80	25	0	0	0
Glaucophyta-Cyanophora_paradoxa_dxContig9106x1	3177	PKHL1_HUMAN	Q86WI1	269849629	Fibrocystin-L	-	105	103	2	0	0	0
Glaucophyta-Cyanophora_paradoxa_dxContig11467x2	1749	NTRC_ORYSJ	Q70G58	298351825	Thioredoxin reductase NTRC	enzyme activator activity [F];cell redox homeostasis [P];oxidoreductase activity, acting on a sulfur group of donors, disulfide as acceptor [F];protein binding [F];regulation of chlorophyll biosynthetic process [P];chloroplast [C];regulation of starch biosynthetic process [P];positive regulation of catalytic activity [P];thioredoxin-disulfide reductase activity [F];EC:1.8.4.0;EC:1.8.1.9;	104	103	1	1765	1765	0
Glaucophyta-Cyanophora_paradoxa_dxContig18771x1	522	-	-	-	-	-	104	103	1	0	0	0
Glaucophyta-Cyanophora_paradoxa_dxContig25679x1	4860	CALSC_ARATH	Q9ZT82	75216593	Callose synthase 12	anatomical structure morphogenesis [P];reproduction [P];membrane [C];multicellular organismal development [P];cellular developmental process [P];cellular component organization [P];multi-organism process [P];biological regulation [P];defense response [P];	104	89	15	0	0	0
Glaucophyta-Cyanophora_paradoxa_dxContig39186x1	1476	TIF1B_RAT	O08629	221222481	Transcription intermediary factor 1-beta	-	104	23	81	183	178	5
Glaucophyta-Cyanophora_paradoxa_dxContig49678x1	363	-	-	-	-	-	104	90	14	2	2	0
Glaucophyta-Cyanophora_paradoxa_dxContig53084x1	3069	AKD1_HUMAN	Q5TCS8	302393675	Adenylate kinase domain-containing protein 1	-	104	83	21	1	1	0
Glaucophyta-Cyanophora_paradoxa_dxContig6805x4	4425	EMAL6_MOUSE	Q5SQM0	81910076	Echinoderm microtubule-associated protein-like 6	intracellular organelle [C];protein binding [F];	104	41	63	0	0	0
Glaucophyta-Cyanophora_paradoxa_dxContig7189x5	816	-	-	-	-	-	104	99	5	31	31	0
Glaucophyta-Cyanophora_paradoxa_dxContig15238x2	444	UBC1_COLGL	O74196	27805755	Ubiquitin-conjugating enzyme E2-16 kDa	protein polyubiquitination [P];cyclin catabolic process [P];determination of adult lifespan [P];protein K11-linked ubiquitination [P];protein K48-linked ubiquitination [P];protein K63-linked ubiquitination [P];regulation of R7 cell differentiation [P];pronephric nephron tubule development [P];protein deubiquitination [P];growth [P];regulation of protein stability [P];female germ-line stem cell di…	103	102	1	232	232	0
Glaucophyta-Cyanophora_paradoxa_dxContig25902x1	4371	-	-	-	-	-	103	70	33	0	0	0
Glaucophyta-Cyanophora_paradoxa_dxContig37401x2	2631	GEMI5_MOUSE	Q8BX17	338817879	Gem-associated protein 5	nucleoplasm [C];protein binding [F];mRNA processing [P];MMXD complex [C];iron-sulfur cluster assembly [P];RNA splicing [P];regulation of transcription, DNA-dependent [P];	103	2	101	4	4	0
Glaucophyta-Cyanophora_paradoxa_dxContig7147x2	351	UBA1_SCHPO	O94609	12643656	Ubiquitin-activating enzyme E1 1	response to other organism [P];ubiquitin-dependent protein catabolic process [P];ubiquitin-protein ligase activity [F];protein ubiquitination [P];FAT10 activating enzyme activity [F];protein binding [F];ubiquitin activating enzyme activity [F];response to cadmium ion [P];cytoplasm [C];plasma membrane [C];EC:6.3.2.19;	103	102	1	0	0	0
Glaucophyta-Cyanophora_paradoxa_dxContig7285x1	1437	ACO1_SCHPO	O94523	46395632	Probable acyl-CoA desaturase	myelination [P];stearoyl-CoA 9-desaturase activity [F];lipid biosynthetic process [P];nuclear membrane [C];metal ion binding [F];cellular metabolic process [P];endoplasmic reticulum [C];EC:1.14.19.1;	103	87	16	38	38	0
Glaucophyta-Cyanophora_paradoxa_dxContig8846x3	1326	-	-	-	-	-	103	86	17	2	1	1
Glaucophyta-Cyanophora_paradoxa_dxContig39274x1	720	-	-	-	-	-	102	101	1	0	0	0
Glaucophyta-Cyanophora_paradoxa_dxContig25510x3	1812	-	-	-	-	-	101	47	54	470	455	15
Glaucophyta-Cyanophora_paradoxa_dxContig26249x1	1971	DXS_RHOCS	B6IRB5	226801550	1-deoxy-D-xylulose-5-phosphate synthase	1-deoxy-D-xylulose-5-phosphate synthase activity [F];terpenoid biosynthetic process [P];plastid [C];EC:2.2.1.7;	101	88	13	588	588	0
Glaucophyta-Cyanophora_paradoxa_dxContig27647x1	1068	-	-	-	-	-	101	36	65	6	5	1
Glaucophyta-Cyanophora_paradoxa_dxContig30830x1	534	-	-	-	-	-	101	89	12	2	2	0
Glaucophyta-Cyanophora_paradoxa_dxContig37288x1	7326	-	-	-	-	-	101	96	5	0	0	0
Glaucophyta-Cyanophora_paradoxa_dxContig40728x1	930	-	-	-	-	-	101	100	1	0	0	0
Glaucophyta-Cyanophora_paradoxa_dxContig7159x5	1938	SRAP_STAHJ	Q4L9P0	123735029	Serine-rich adhesin for platelets	-	101	87	14	0	0	0
Glaucophyta-Cyanophora_paradoxa_dxContig8912x1	570	-	-	-	-	-	101	100	1	647	647	0
Glaucophyta-Cyanophora_paradoxa_dxContig10172x1	411	H33_ARATH	P59169	158564092	Histone H3.3	positive regulation of growth rate [P];nucleosome [C];response to hormone stimulus [P];nucleolus [C];brain development [P];plastid [C];reproduction [P];DNA binding [F];nematode larval development [P];protein binding [F];locomotion [P];nucleosome assembly [P];embryo development ending in birth or egg hatching [P];	100	97	3	6778	6778	0
Glaucophyta-Cyanophora_paradoxa_dxContig14505x1	2103	-	-	-	-	-	100	39	61	0	0	0
Glaucophyta-Cyanophora_paradoxa_dxContig37636x2	1449	-	-	-	-	-	100	97	3	1	1	0
Glaucophyta-Cyanophora_paradoxa_dxContig37739x1	2199	SCAPE_HUMAN	Q9BY12	20978868	S phase cyclin A-associated protein in the endoplasmic reticulum	-	100	100	0	0	0	0
Glaucophyta-Cyanophora_paradoxa_dxContig39422x1	1326	RELA_BACSU	O54408	251757446	GTP pyrophosphokinase	cellular process [P];transferase activity, transferring phosphorus-containing groups [F];metal ion binding [F];cell periphery [C];hydrolase activity [F];response to stress [P];	100	84	16	0	0	0
Glaucophyta-Cyanophora_paradoxa_dxContig54035x1	1275	-	-	-	-	-	100	94	6	13	13	0
Glaucophyta-Cyanophora_paradoxa_dxContig8186x1	5169	HYDIN_MOUSE	Q80W93	327478516	Hydrocephalus-inducing protein	multicellular organismal development [P];	100	38	62	1	1	0
Glaucophyta-Cyanophora_paradoxa_dxContig8300x2	1449	-	-	-	-	-	100	3	97	0	0	0
Glaucophyta-Cyanophora_paradoxa_dxContig10762x1	540	-	-	-	-	-	99	94	5	504	504	0
Glaucophyta-Cyanophora_paradoxa_dxContig28168x1	399	-	-	-	-	-	99	84	15	0	0	0
Glaucophyta-Cyanophora_paradoxa_dxContig37206x1	1083	SEY1_DICDI	Q54W90	74856097	Protein SEY1 homolog	cellular developmental process [P];cellular component organization or biogenesis at cellular level [P];anatomical structure morphogenesis [P];cellular component organization [P];membrane [C];endoplasmic reticulum [C];	99	14	85	9	9	0
Glaucophyta-Cyanophora_paradoxa_dxContig38069x1	420	-	-	-	-	-	99	99	0	741	741	0
Glaucophyta-Cyanophora_paradoxa_dxContig38187x1	1113	-	-	-	-	-	99	90	9	30	30	0
Glaucophyta-Cyanophora_paradoxa_dxContig39056x1	954	-	-	-	-	-	99	99	0	89	89	0
Glaucophyta-Cyanophora_paradoxa_dxContig42499x2	1374	-	-	-	-	-	99	1	98	117	0	117
Glaucophyta-Cyanophora_paradoxa_dxContig53328x1	2892	-	-	-	-	-	99	23	76	0	0	0
Glaucophyta-Cyanophora_paradoxa_dxContig55947x1	936	-	-	-	-	-	99	95	4	0	0	0
Glaucophyta-Cyanophora_paradoxa_dxContig8600x1	1587	RKD1_ARATH	Q9M9U9	75191562	Protein RKD1	regulation of transcription, DNA-dependent [P];	99	96	3	0	0	0
Glaucophyta-Cyanophora_paradoxa_dxContig8833x1	825	-	-	-	-	-	99	56	43	425	425	0
Glaucophyta-Cyanophora_paradoxa_dxContig10063x1	1086	-	-	-	-	-	98	9	89	0	0	0
Glaucophyta-Cyanophora_paradoxa_dxContig15643x1	570	-	-	-	-	-	98	93	5	0	0	0
Glaucophyta-Cyanophora_paradoxa_dxContig38034x1	6081	-	-	-	-	-	98	9	89	0	0	0
Glaucophyta-Cyanophora_paradoxa_dxContig39141x2	942	RH56_ARATH	Q9LFN6	322510107	DEAD-box ATP-dependent RNA helicase 15	L-cystine transmembrane transporter activity [F];neutral amino acid transport [P];nucleotide binding [F];protein complex assembly [P];ATP-dependent protein binding [F];spliceosome assembly [P];spliceosomal complex [C];intronless viral mRNA export from host nucleus [P];identical protein binding [F];cellular amino acid metabolic process [P];U6 snRNA binding [F];neutral amino acid transmembrane tran…	98	96	2	0	0	0
Glaucophyta-Cyanophora_paradoxa_dxContig45808x1	228	-	-	-	-	-	98	47	51	273	12	261
Glaucophyta-Cyanophora_paradoxa_dxContig46465x1	324	-	-	-	-	-	98	9	89	0	0	0
Glaucophyta-Cyanophora_paradoxa_dxContig53055x2	606	SYBB_DICDI	Q54GB3	74851881	Synaptobrevin-B	lysosome [C];myeloid leukocyte mediated immunity [P];leukocyte degranulation [P];cellular membrane organization [P];endosome [C];intracellular organelle part [C];membrane part [C];organelle membrane [C];Golgi vesicle transport [P];endomembrane system [C];myeloid cell activation involved in immune response [P];phagocytic vesicle [C];endoplasmic reticulum [C];	98	43	55	92	92	0
Glaucophyta-Cyanophora_paradoxa_dxContig53548x2	2715	COPB1_ARATH	Q9SV21	146286090	Coatomer subunit beta-1	COPI vesicle coat [C];cytosol [C];retrograde vesicle-mediated transport, Golgi to ER [P];clathrin binding [F];intra-Golgi vesicle-mediated transport [P];COPI coating of Golgi vesicle [P];protein transport [P];	98	68	30	546	546	0
Glaucophyta-Cyanophora_paradoxa_dxContig6908x7	1104	-	-	-	-	-	98	30	68	97	97	0
Glaucophyta-Cyanophora_paradoxa_dxContig7597x1	1224	Y541_PYRHO	O58276	8479999	Uncharacterized ATP-binding protein PH0541	-	98	10	88	363	363	0
Glaucophyta-Cyanophora_paradoxa_dxContig24467x1	351	-	-	-	-	-	97	53	44	0	0	0
Glaucophyta-Cyanophora_paradoxa_dxContig26703x2	555	-	-	-	-	-	97	6	91	21	0	21
Glaucophyta-Cyanophora_paradoxa_dxContig28728x1	363	-	-	-	-	-	97	93	4	3	3	0
Glaucophyta-Cyanophora_paradoxa_dxContig39034x1	1803	VATB_MANSE	P31401	401327	V-type proton ATPase subunit B	proton-transporting ATPase activity, rotational mechanism [F];determination of adult lifespan [P];reproduction [P];chloroplast envelope [C];sensory perception of sound [P];excretion [P];hydrogen-exporting ATPase activity, phosphorylative mechanism [F];growth [P];hydrogen ion transporting ATP synthase activity, rotational mechanism [F];membrane fraction [C];energy coupled proton transport, against…	97	71	26	3940	3939	1
Glaucophyta-Cyanophora_paradoxa_dxContig52790x3	528	-	-	-	-	-	97	82	15	55	55	0
Glaucophyta-Cyanophora_paradoxa_dxContig53048x4	2268	-	-	-	-	-	97	96	1	2	2	0
Glaucophyta-Cyanophora_paradoxa_dxContig7512x1	6111	-	-	-	-	-	97	91	6	0	0	0
Glaucophyta-Cyanophora_paradoxa_dxContig7675x5	552	CCT14_ORYSJ	Q2QQS5	122248588	Cyclin-T1-4	response to virus [P];regulation of cell cycle [P];regulation of cellular metabolic process [P];trichome morphogenesis [P];protein binding [F];leaf development [P];transcription, DNA-dependent [P];	97	77	20	40	40	0
Glaucophyta-Cyanophora_paradoxa_dxContig8099x3	1431	DDL_AQUAE	O66806	6225246	D-alanine--D-alanine ligase	-	97	14	83	0	0	0
Glaucophyta-Cyanophora_paradoxa_dxContig8891x2	936	HRR25_YEAST	P29295	123515	Casein kinase I homolog HRR25	positive regulation of protein phosphorylation [P];positive regulation of canonical Wnt receptor signaling pathway [P];phosphoprotein binding [F];cytosol [C];glycoprotein binding [F];protein serine/threonine kinase activity [F];peptide binding [F];magnesium ion binding [F];intracellular organelle part [C];intracellular non-membrane-bounded organelle [C];soluble fraction [C];ATP binding [F];EC:2.7…	97	95	2	0	0	0
Glaucophyta-Cyanophora_paradoxa_dxContig14486x1	624	-	-	-	-	-	96	45	51	1	0	1
Glaucophyta-Cyanophora_paradoxa_dxContig26505x1	312	-	-	-	-	-	96	11	85	0	0	0
Glaucophyta-Cyanophora_paradoxa_dxContig40663x1	423	-	-	-	-	-	96	10	86	0	0	0
Glaucophyta-Cyanophora_paradoxa_dxContig52768x1	705	HCP_UNCMA	Q0W3X3	121683019	Hydroxylamine reductase	-	96	20	76	0	0	0
Glaucophyta-Cyanophora_paradoxa_dxContig52970x1	597	IF122_XENTR	A8WGF4	308154242	Intraflagellar transport protein 122 homolog	cilium morphogenesis [P];limb development [P];cytoskeleton [C];regulation of smoothened signaling pathway [P];embryonic heart tube development [P];renal system development [P];photoreceptor connecting cilium [C];camera-type eye morphogenesis [P];embryonic body morphogenesis [P];cytoplasm [C];neural tube closure [P];	96	93	3	0	0	0
Glaucophyta-Cyanophora_paradoxa_dxContig55942x1	579	-	-	-	-	-	96	87	9	0	0	0
Glaucophyta-Cyanophora_paradoxa_dxContig6779x2	5304	U520_HUMAN	O75643	56405304	U5 small nuclear ribonucleoprotein 200 kDa helicase	oviposition [P];spliceosomal complex [C];nucleic acid binding [F];ATP-dependent helicase activity [F];growth [P];nematode larval development [P];protein binding [F];cis assembly of pre-catalytic spliceosome [P];nucleotide binding [F];U5 snRNP [C];embryo development ending in birth or egg hatching [P];	96	69	27	1	1	0
Glaucophyta-Cyanophora_paradoxa_dxContig6989x3	903	PDX1_GINBI	Q9AT63	45477162	Probable pyridoxal biosynthesis protein PDX1	response to stress [P];lyase activity [F];chloroplast [C];cytosol [C];protein heterodimerization activity [F];pyridoxine biosynthetic process [P];	96	93	3	23	23	0
Glaucophyta-Cyanophora_paradoxa_dxContig7413x2	2664	-	-	-	-	-	96	28	68	0	0	0
Glaucophyta-Cyanophora_paradoxa_dxContig8098x3	2781	RF1_ANASP	Q8YPK9	20139331	Peptide chain release factor 1	translation release factor activity, codon specific [F];specific transcriptional repressor activity [F];translational termination [P];negative regulation of transcription, DNA-dependent [P];cytoplasm [C];	96	16	80	322	322	0
Glaucophyta-Cyanophora_paradoxa_dxContig9040x1	1182	LRGB_STAAM	P60641	189028602	Antiholin-like protein LrgB	-	96	81	15	475	475	0
Glaucophyta-Cyanophora_paradoxa_dxContig9548x1	3999	-	-	-	-	-	96	94	2	0	0	0
Glaucophyta-Cyanophora_paradoxa_dxContig11844x1	540	-	-	-	-	-	95	2	93	0	0	0
Glaucophyta-Cyanophora_paradoxa_dxContig25645x4	222	RS21_CYAPA	Q9SMI2	27923850	40S ribosomal protein S21	structural constituent of ribosome [F];ribosome biogenesis [P];protein N-terminus binding [F];cytosolic small ribosomal subunit [C];translational elongation [P];	95	95	0	677	677	0
Glaucophyta-Cyanophora_paradoxa_dxContig25777x2	1077	CLPP2_ANAVT	Q3MDK7	115311345	ATP-dependent Clp protease proteolytic subunit 2	serine-type peptidase activity [F];plastid [C];nucleotide binding [F];	95	94	1	991	991	0
Glaucophyta-Cyanophora_paradoxa_dxContig44223x2	795	-	-	-	-	-	95	2	93	0	0	0
Glaucophyta-Cyanophora_paradoxa_dxContig53636x1	276	-	-	-	-	-	95	2	93	0	0	0
Glaucophyta-Cyanophora_paradoxa_dxContig53676x2	900	NDH_DICDI	Q55CD9	182667920	Probable NADH dehydrogenase	-	95	95	0	1	1	0
Glaucophyta-Cyanophora_paradoxa_dxContig25984x1	1221	-	-	-	-	-	94	68	26	43	43	0
Glaucophyta-Cyanophora_paradoxa_dxContig44977x1	762	-	-	-	-	-	94	9	85	0	0	0
Glaucophyta-Cyanophora_paradoxa_dxContig55882x2	186	-	-	-	-	-	94	87	7	0	0	0
Glaucophyta-Cyanophora_paradoxa_dxContig10094x2	573	PYC_PICAN	Q8X1T3	51701711	Pyruvate carboxylase	cellular biosynthetic process [P];binding [F];primary metabolic process [P];pyruvate carboxylase activity [F];lyase activity [F];mitochondrial inner membrane [C];monocarboxylic acid metabolic process [P];mitochondrial matrix [C];EC:6.4.1.1;	93	29	64	340	340	0
Glaucophyta-Cyanophora_paradoxa_dxContig26492x3	1458	-	-	-	-	-	93	72	21	0	0	0
Glaucophyta-Cyanophora_paradoxa_dxContig27108x1	1119	-	-	-	-	-	93	48	45	6	5	1
Glaucophyta-Cyanophora_paradoxa_dxContig38681x1	1482	HEMH_CYAP7	B7KGB9	226740918	Ferrochelatase	metal ion binding [F];ferrochelatase activity [F];heme biosynthetic process [P];chloroplast [C];EC:4.99.1.1;	93	86	7	37	37	0
Glaucophyta-Cyanophora_paradoxa_dxContig39719x1	1308	MTRR_MOUSE	Q8C1A3	334350867	Methionine synthase reductase	binding [F];sulfur compound metabolic process [P];cellular amino acid metabolic process [P];oxidoreductase activity [F];cytoplasm [C];	93	85	8	4	4	0
Glaucophyta-Cyanophora_paradoxa_dxContig56802x1	369	-	-	-	-	-	93	1	92	0	0	0
Glaucophyta-Cyanophora_paradoxa_dxContig9726x1	528	-	-	-	-	-	93	93	0	0	0	0
Glaucophyta-Cyanophora_paradoxa_dxContig9865x1	1518	PALA_EMENI	P79020	68052397	pH-response regulator protein palA/RIM20	-	93	85	8	0	0	0
Glaucophyta-Cyanophora_paradoxa_dxContig9981x1	3177	-	-	-	-	-	93	88	5	0	0	0
Glaucophyta-Cyanophora_paradoxa_dxContig14149x1	684	-	-	-	-	-	92	13	79	0	0	0
Glaucophyta-Cyanophora_paradoxa_dxContig16640x1	465	KPPR_WHEAT	P26302	125580	Phosphoribulokinase, chloroplastic	defense response to bacterium [P];response to cold [P];biosynthetic process [P];chloroplast envelope [C];carbohydrate metabolic process [P];ATP binding [F];protein binding [F];phosphoribulokinase activity [F];chloroplast thylakoid membrane [C];chloroplast stroma [C];photosynthesis [P];stromule [C];apoplast [C];EC:2.7.1.19;	92	83	9	1	1	0
Glaucophyta-Cyanophora_paradoxa_dxContig25529x3	2457	-	-	-	-	-	92	32	60	333	333	0
Glaucophyta-Cyanophora_paradoxa_dxContig26163x1	4665	YJDA_ECOLI	P16694	731985	Uncharacterized protein yjdA	-	92	80	12	0	0	0
Glaucophyta-Cyanophora_paradoxa_dxContig37201x3	1854	METB_ARATH	P55217	21542422	Cystathionine gamma-synthase, chloroplastic	protein-pyridoxal-5-phosphate linkage via peptidyl-N6-pyridoxal phosphate-L-lysine [P];L-methionine biosynthetic process from L-homoserine via cystathionine [P];cystathionine gamma-lyase activity [F];hydrogen sulfide biosynthetic process [P];protein homotetramerization [P];embryo development ending in birth or egg hatching [P];pyridoxal phosphate binding [F];cystathionine gamma-synthase activity …	92	23	69	310	310	0
Glaucophyta-Cyanophora_paradoxa_dxContig37586x1	414	-	-	-	-	-	92	92	0	1435	1435	0
Glaucophyta-Cyanophora_paradoxa_dxContig37856x2	1698	-	-	-	-	-	92	69	23	64	64	0
Glaucophyta-Cyanophora_paradoxa_dxContig39844x1	4869	DYHB_CHLRE	Q39565	2494208	Dynein beta chain, flagellar outer arm	cilium axoneme [C];protein complex [C];microtubule cytoskeleton [C];spermatogenesis [P];motor activity [F];cellular component movement [P];cytoskeletal part [C];	92	83	9	0	0	0
Glaucophyta-Cyanophora_paradoxa_dxContig40807x1	687	ABCGI_DICDI	Q8ST66	75017602	ABC transporter G family member 18	cellular process [P];transport [P];response to chemical stimulus [P];membrane [C];	92	83	9	12	12	0
Glaucophyta-Cyanophora_paradoxa_dxContig55153x2	636	POL_FENV1	P31792	400821	Integrase	binding [F];hydrolase activity [F];	92	21	71	49	2	47
Glaucophyta-Cyanophora_paradoxa_dxContig6759x2	4533	-	-	-	-	-	92	85	7	0	0	0
Glaucophyta-Cyanophora_paradoxa_dxContig8501x2	933	-	-	-	-	-	92	90	2	0	0	0
Glaucophyta-Cyanophora_paradoxa_dxContig9691x1	231	-	-	-	-	-	92	6	86	0	0	0
Glaucophyta-Cyanophora_paradoxa_dxContig14032x1	1440	MPPA_SOLTU	P29677	266567	Mitochondrial-processing peptidase subunit alpha	endopeptidase activity [F];response to salt stress [P];mitochondrial respiratory chain complex III [C];mitochondrial outer membrane [C];mitochondrial intermembrane space [C];ATP binding [F];metabolic process [P];mitochondrial matrix [C];chloroplast [C];plasma membrane [C];	91	83	8	1714	1714	0
Glaucophyta-Cyanophora_paradoxa_dxContig26036x1	585	-	-	-	-	-	91	25	66	55	8	47
Glaucophyta-Cyanophora_paradoxa_dxContig28141x1	705	-	-	-	-	-	91	20	71	0	0	0
Glaucophyta-Cyanophora_paradoxa_dxContig53813x2	1623	DBP2_CRYNB	P0CQ77	338818051	ATP-dependent RNA helicase DBP2-A	cytoplasm [C];nuclear-transcribed mRNA catabolic process, nonsense-mediated decay [P];ATP-dependent helicase activity [F];RNA binding [F];ATP binding [F];rRNA processing [P];nucleus [C];	91	42	49	0	0	0
Glaucophyta-Cyanophora_paradoxa_dxContig54385x1	2331	AT8A1_MOUSE	P70704	8134322	Probable phospholipid-transporting ATPase IA	chloroplast envelope [C];phospholipid transporter activity [F];lipid transport [P];hydrolase activity, acting on acid anhydrides, catalyzing transmembrane movement of substances [F];negative regulation of cell proliferation [P];ATPase activity, coupled to movement of substances [F];ion transmembrane transporter activity [F];plasma membrane [C];binding [F];EC:3.6.3.0;	91	88	3	0	0	0
Glaucophyta-Cyanophora_paradoxa_dxContig57699x1	621	-	-	-	-	-	91	86	5	0	0	0
Glaucophyta-Cyanophora_paradoxa_dxContig6776x10	3309	CU059_HUMAN	P57076	10719917	Uncharacterized protein C21orf59	transcription, DNA-dependent [P];transcription regulator activity [F];protein binding [F];cytosol [C];protein complex [C];regulation of transcription, DNA-dependent [P];nucleoplasm part [C];protein metabolic process [P];	91	25	66	233	233	0
Glaucophyta-Cyanophora_paradoxa_dxContig7069x1	4077	PUR4_ARATH	Q9M8D3	322510065	Probable phosphoribosylformylglycinamidine synthase, chloroplastic/mitochondrial	purine ribonucleoside monophosphate biosynthetic process [P];protein binding [F];phosphoribosylformylglycinamidine synthase activity [F];EC:6.3.5.3;	91	53	38	0	0	0
Glaucophyta-Cyanophora_paradoxa_dxContig7917x1	1128	-	-	-	-	-	91	89	2	32	32	0
Glaucophyta-Cyanophora_paradoxa_dxContig7953x1	2694	-	-	-	-	-	91	6	85	0	0	0
Glaucophyta-Cyanophora_paradoxa_dxContig9274x1	1494	ATX2_DICDI	Q55DE7	74858672	Ataxin-2 homolog	-	91	12	79	75	75	0
Glaucophyta-Cyanophora_paradoxa_dxContig11628x1	693	-	-	-	-	-	90	5	85	0	0	0
Glaucophyta-Cyanophora_paradoxa_dxContig15098x1	363	BBS4_HUMAN	Q96RK4	160359000	Bardet-Biedl syndrome 4 protein	dendrite development [P];nonmotile primary cilium [C];transport [P];sensory processing [P];centrosome organization [P];centriole [C];regulation of cilium beat frequency involved in ciliary motility [P];striatum development [P];hippocampus development [P];dynactin binding [F];retinal rod cell development [P];adult behavior [P];photoreceptor cell maintenance [P];cilium membrane [C];regulation of cy…	90	1	89	0	0	0
Glaucophyta-Cyanophora_paradoxa_dxContig16451x1	612	-	-	-	-	-	90	90	0	0	0	0
Glaucophyta-Cyanophora_paradoxa_dxContig16870x1	291	-	-	-	-	-	90	3	87	0	0	0
Glaucophyta-Cyanophora_paradoxa_dxContig37079x1	1071	SPYA_DICDI	Q54GT6	74896883	Serine--pyruvate aminotransferase	pyruvate biosynthetic process [P];glyoxylate metabolic process [P];peroxisome [C];protein targeting to peroxisome [P];alanine-glyoxylate transaminase activity [F];glycine biosynthetic process, by transamination of glyoxylate [P];response to glucocorticoid stimulus [P];serine-pyruvate transaminase activity [F];mitochondrial matrix [C];amino acid binding [F];protein homodimerization activity [F];py…	90	86	4	51	51	0
Glaucophyta-Cyanophora_paradoxa_dxContig38436x1	1374	PREP1_ARATH	Q9LJL3	115311842	Presequence protease 1, chloroplastic/mitochondrial	protein processing [P];chloroplast [C];metallopeptidase activity [F];mitochondrion [C];	90	75	15	0	0	0
Glaucophyta-Cyanophora_paradoxa_dxContig52945x2	1896	-	-	-	-	-	90	88	2	0	0	0
Glaucophyta-Cyanophora_paradoxa_dxContig53404x2	2220	RF1_ORYSI	Q76C99	60390261	Protein Rf1, mitochondrial	cytoplasmic part [C];intracellular membrane-bounded organelle [C];	90	90	0	0	0	0
Glaucophyta-Cyanophora_paradoxa_dxContig7796x1	5814	TRNK1_HUMAN	O15050	205816263	TPR and ankyrin repeat-containing protein 1	catalytic activity [F];	90	42	48	0	0	0
Glaucophyta-Cyanophora_paradoxa_dxContig8165x1	1911	-	-	-	-	-	90	85	5	0	0	0
Glaucophyta-Cyanophora_paradoxa_dxContig8431x2	1878	-	-	-	-	-	90	89	1	7	7	0
Glaucophyta-Cyanophora_paradoxa_dxContig10067x2	741	CYC6_MONBR	Q09099	729268	Cytochrome c6	chloroplast thylakoid lumen [C];electron carrier activity [F];heme binding [F];transport [P];photosynthesis [P];electron transport chain [P];	89	85	4	4656	4656	0
Glaucophyta-Cyanophora_paradoxa_dxContig10205x1	1335	TRPB_NOVAD	Q2G8S7	123489895	Tryptophan synthase beta chain	tryptophan metabolic process [P];aromatic amino acid family biosynthetic process [P];lyase activity [F];	89	78	11	1	1	0
Glaucophyta-Cyanophora_paradoxa_dxContig37489x3	510	-	-	-	-	-	89	8	81	7	7	0
Glaucophyta-Cyanophora_paradoxa_dxContig41459x1	1077	AQL1_THEAQ	P08594	114081	Aqualysin-1	identical protein binding [F];serine-type endopeptidase activity [F];extracellular region [C];proteolysis [P];negative regulation of catalytic activity [P];EC:3.4.21.0;	89	88	1	0	0	0
Glaucophyta-Cyanophora_paradoxa_dxContig53005x1	1941	-	-	-	-	-	89	41	48	0	0	0
Glaucophyta-Cyanophora_paradoxa_dxContig53736x2	738	Y2488_STAAC	Q5HD73	123484507	Uncharacterized oxidoreductase SAUSA300_2422	-	89	89	0	2	2	0
Glaucophyta-Cyanophora_paradoxa_dxContig53784x1	1185	TBC12_XENTR	Q0IHY4	123914313	TBC1 domain family member 12	protein binding [F];intracellular membrane-bounded organelle [C];cytoskeletal part [C];microtubule cytoskeleton [C];small GTPase regulator activity [F];GTPase activator activity [F];regulation of cellular process [P];cytoplasmic part [C];	89	7	82	163	163	0
Glaucophyta-Cyanophora_paradoxa_dxContig53841x3	570	-	-	-	-	-	89	88	1	75	75	0
Glaucophyta-Cyanophora_paradoxa_dxContig37519x2	4617	KI13B_HUMAN	Q9NQT8	23396625	Kinesin-like protein KIF13B	system development [P];intracellular membrane-bounded organelle [C];microtubule-based transport [P];kinesin binding [F];cell development [P];response to stimulus [P];synaptic vesicle transport [P];cellular component organization at cellular level [P];motor activity [F];synaptic transmission [P];microtubule associated complex [C];cytoplasmic part [C];	88	74	14	1	1	0
Glaucophyta-Cyanophora_paradoxa_dxContig52870x1	6780	Y4399_DICDI	Q86AS0	75013564	Probable helicase DDB_G0274399	cellular macromolecule metabolic process [P];nucleic acid metabolic process [P];helicase activity [F];intracellular organelle [C];binding [F];	88	29	59	0	0	0
Glaucophyta-Cyanophora_paradoxa_dxContig53786x2	1002	MYLKA_DICDI	P25323	1730055	Myosin light chain kinase A	neuron projection [C];nucleoplasm [C];calmodulin-dependent protein kinase activity [F];neuron projection morphogenesis [P];nucleocytoplasmic transport [P];nucleolus [C];cytosol [C];protein autophosphorylation [P];regulation of neuron differentiation [P];thermosensory behavior [P];signal transduction [P];positive regulation of CREB transcription factor activity [P];positive regulation of transcrip…	88	29	59	19	19	0
Glaucophyta-Cyanophora_paradoxa_dxContig53787x1	6015	DYH6_HUMAN	Q9C0G6	166922150	Dynein heavy chain 6, axonemal	microtubule motor activity [F];cilium axoneme [C];axonemal dynein complex [C];ciliary or flagellar motility [P];nucleotide binding [F];	88	71	17	0	0	0
Glaucophyta-Cyanophora_paradoxa_dxContig8237x2	900	IF5_RAT	Q07205	585303	Eukaryotic translation initiation factor 5	axon midline choice point recognition [P];negative regulation of translation [P];translation initiation factor activity [F];positive regulation of translational initiation [P];ribosome binding [F];long-term memory [P];cytosol [C];neuron fate commitment [P];neuronal cell body [C];axon [C];translation initiation factor binding [F];oogenesis [P];GTPase activity [F];nucleus [C];	88	82	6	60	60	0
Glaucophyta-Cyanophora_paradoxa_dxContig9149x1	7272	AIR2_CAEBR	Q61XD3	75006180	Aurora/IPL1-related protein kinase 2	cytoskeleton organization [P];kinase activity [F];signal transduction [P];protein binding [F];multicellular organismal development [P];intracellular membrane-bounded organelle [C];response to stimulus [P];M phase [P];spindle [C];protein phosphorylation [P];regulation of cellular process [P];cytoplasmic part [C];	88	8	80	2	2	0
Glaucophyta-Cyanophora_paradoxa_dxContig13287x2	1479	FTSH3_ORYSJ	Q8S2A7	75330839	ATP-dependent zinc metalloprotease FTSH 3, mitochondrial	zinc ion binding [F];righting reflex [P];ATP-dependent peptidase activity [F];axonogenesis [P];anterograde axon cargo transport [P];regulation of cell adhesion [P];mitochondrial inner membrane [C];integral to membrane [C];neuromuscular junction development [P];metalloendopeptidase activity [F];unfolded protein binding [F];nerve development [P];cell death [P];protein catabolic process [P];mitochon…	87	77	10	0	0	0
Glaucophyta-Cyanophora_paradoxa_dxContig25510x4	2259	-	-	-	-	-	87	44	43	86	80	6
Glaucophyta-Cyanophora_paradoxa_dxContig26080x13	1854	NOG2_MOUSE	Q99LH1	341941188	Nucleolar GTP-binding protein 2	cellular process [P];regulation of biological process [P];anatomical structure development [P];growth [P];reproduction [P];multicellular organismal process [P];protein binding [F];nucleus [C];	87	19	68	89	89	0
Glaucophyta-Cyanophora_paradoxa_dxContig37662x1	390	-	-	-	-	-	87	87	0	311	309	2
Glaucophyta-Cyanophora_paradoxa_dxContig38123x2	1050	Y3610_DICDI	Q54BI3	74850560	LIMR family protein DDB_G0293610	-	87	87	0	3	3	0
Glaucophyta-Cyanophora_paradoxa_dxContig38819x1	7893	DYH7_HUMAN	Q8WXX0	311033375	Dynein heavy chain 7, axonemal	cilium axoneme [C];protein complex [C];microtubule cytoskeleton [C];motor activity [F];cellular component movement [P];cytoskeletal part [C];	87	72	15	0	0	0
Glaucophyta-Cyanophora_paradoxa_dxContig53271x1	1275	PRP8_MOUSE	Q99PV0	269849633	Pre-mRNA-processing-splicing factor 8	response to stimulus [P];RNA binding [F];spliceosomal complex [C];growth [P];nuclear speck [C];hermaphrodite genitalia development [P];molting cycle, collagen and cuticulin-based cuticle [P];visual perception [P];nematode larval development [P];protein binding [F];locomotion [P];nuclear mRNA splicing, via spliceosome [P];U5 snRNP [C];receptor-mediated endocytosis [P];embryo development ending in …	87	48	39	0	0	0
Glaucophyta-Cyanophora_paradoxa_dxContig53552x2	1074	P4K2B_ARATH	Q9C671	75169053	Probable phosphatidylinositol 4-kinase type 2-beta At1g26270	binding [F];transferase activity [F];	87	68	19	5	5	0
Glaucophyta-Cyanophora_paradoxa_dxContig54965x1	1650	NDUS1_RECAM	O21241	3122557	NADH-ubiquinone oxidoreductase 75 kDa subunit	quinone binding [F];response to oxidative stress [P];transport [P];ATP metabolic process [P];oxygen and reactive oxygen species metabolic process [P];apoptotic process [P];2 iron, 2 sulfur cluster binding [F];NADH dehydrogenase (ubiquinone) activity [F];mitochondrial respiratory chain complex I [C];metal ion binding [F];electron carrier activity [F];regulation of mitochondrial membrane potential …	87	41	46	0	0	0
Glaucophyta-Cyanophora_paradoxa_dxContig6730x7	930	-	-	-	-	-	87	76	11	0	0	0
Glaucophyta-Cyanophora_paradoxa_dxContig7822x1	1185	-	-	-	-	-	87	32	55	4	4	0
Glaucophyta-Cyanophora_paradoxa_dxContig10853x1	3594	ACAC_CHICK	P11029	116669	Biotin carboxylase	homeostatic process [P];membrane [C];embryo development ending in seed dormancy [P];nucleotide binding [F];intracellular membrane-bounded organelle [C];response to organic substance [P];ligase activity [F];fatty acid biosynthetic process [P];meristem structural organization [P];shoot development [P];cytoplasmic part [C];	86	50	36	0	0	0
Glaucophyta-Cyanophora_paradoxa_dxContig11115x1	732	RL23A_TETTS	P0DJ57	353678072	60S ribosomal protein L23A	intracellular [C];protein binding [F];integral to membrane [C];	86	69	17	197	196	1
Glaucophyta-Cyanophora_paradoxa_dxContig14125x1	1167	STN8_ARATH	Q9LZV4	75264488	Serine/threonine-protein kinase STN8, chloroplastic	plastid [C];regulation of cellular metabolic process [P];purine ribonucleotide binding [F];purine nucleoside binding [F];protein phosphorylation [P];protein serine/threonine kinase activity [F];EC:2.7.11.0;	86	84	2	0	0	0
Glaucophyta-Cyanophora_paradoxa_dxContig26652x1	894	-	-	-	-	-	86	15	71	22	22	0
Glaucophyta-Cyanophora_paradoxa_dxContig37366x3	1026	SMT1_DICDI	Q54I98	74996672	Probable cycloartenol-C-24-methyltransferase 1	sterol 24-C-methyltransferase activity [F];vacuole [C];embryo development ending in seed dormancy [P];sterol biosynthetic process [P];EC:2.1.1.41;	86	58	28	108	108	0
Glaucophyta-Cyanophora_paradoxa_dxContig37877x2	1482	SYFB_DROME	Q9VCA5	12230002	Probable phenylalanyl-tRNA synthetase beta chain	cytosol [C];binding [F];ligase activity [F];	86	33	53	73	73	0
Glaucophyta-Cyanophora_paradoxa_dxContig38133x1	1083	GLNA1_MAIZE	P38559	585201	Glutamine synthetase root isozyme 1	cytosol [C];copper ion binding [F];nitrogen fixation [P];glutamine biosynthetic process [P];nitrate assimilation [P];glutamate-ammonia ligase activity [F];nucleotide binding [F];chloroplast [C];response to cadmium ion [P];cytosolic ribosome [C];plasma membrane [C];EC:6.3.1.2;	86	77	9	104	104	0
Glaucophyta-Cyanophora_paradoxa_dxContig39095x2	753	BFR1_SCHPO	P41820	1168650	Brefeldin A resistance protein	nucleoside-triphosphatase activity [F];membrane [C];EC:3.6.1.15;	86	84	2	0	0	0
Glaucophyta-Cyanophora_paradoxa_dxContig6702x1	2238	-	-	-	-	-	86	13	73	0	0	0
Glaucophyta-Cyanophora_paradoxa_dxContig6968x2	1020	GRHPR_HUMAN	Q9UBQ7	47116943	Glyoxylate reductase/hydroxypyruvate reductase	cytoplasm [C];NAD binding [F];protein binding [F];glyoxylate reductase (NADP) activity [F];oxidation-reduction process [P];hydroxypyruvate reductase activity [F];glycerate dehydrogenase activity [F];glyoxylate metabolic process [P];excretion [P];EC:1.1.1.79;EC:1.1.1.81;EC:1.1.1.29;	86	77	9	258	258	0
Glaucophyta-Cyanophora_paradoxa_dxContig7691x1	1752	-	-	-	-	-	86	18	68	39	39	0
Glaucophyta-Cyanophora_paradoxa_dxContig8159x1	411	H3_ACRFO	P22843	122079	Histone H3	positive regulation of growth rate [P];nucleosome [C];response to hormone stimulus [P];nucleolus [C];brain development [P];plastid [C];reproduction [P];DNA binding [F];nematode larval development [P];protein binding [F];locomotion [P];nucleosome assembly [P];embryo development ending in birth or egg hatching [P];	86	85	1	11	11	0
Glaucophyta-Cyanophora_paradoxa_dxContig11082x1	825	PYC_RAT	P52873	146345499	Pyruvate carboxylase, mitochondrial	oxaloacetate metabolic process [P];pyruvate carboxylase activity [F];soluble fraction [C];mitochondrial inner membrane [C];biotin binding [F];ATP binding [F];gluconeogenesis [P];mitochondrial matrix [C];EC:6.4.1.1;	85	36	49	0	0	0
Glaucophyta-Cyanophora_paradoxa_dxContig26511x1	1041	-	-	-	-	-	85	16	69	0	0	0
Glaucophyta-Cyanophora_paradoxa_dxContig37496x1	4341	-	-	-	-	-	85	55	30	36	36	0
Glaucophyta-Cyanophora_paradoxa_dxContig37844x6	1551	TCPZ_DICDI	Q76NU3	75009393	T-complex protein 1 subunit zeta	protein transporter activity [F];determination of adult lifespan [P];chaperone mediated protein folding independent of cofactor [P];growth [P];chaperonin-containing T-complex [C];hermaphrodite genitalia development [P];spermatogenesis [P];ATP binding [F];nematode larval development [P];locomotion [P];unfolded protein binding [F];embryo development ending in birth or egg hatching [P];chaperone-med…	85	50	35	899	899	0
Glaucophyta-Cyanophora_paradoxa_dxContig40416x1	996	IM30_ORYSJ	Q8S0J7	44888076	Probable membrane-associated 30 kDa protein, chloroplastic	chloroplast envelope [C];vesicle organization [P];thylakoid membrane organization [P];plastid chromosome [C];chloroplast stroma [C];chloroplast thylakoid membrane [C];	85	81	4	64	64	0
Glaucophyta-Cyanophora_paradoxa_dxContig54611x1	1020	ILV5_ORYSJ	Q65XK0	75115272	Ketol-acid reductoisomerase, chloroplastic	cellular amino acid biosynthetic process [P];oxidoreductase activity [F];NADPH binding [F];magnesium ion binding [F];plastid [C];protein homodimerization activity [F];	85	84	1	0	0	0
Glaucophyta-Cyanophora_paradoxa_dxContig56660x1	507	-	-	-	-	-	85	83	2	0	0	0
Glaucophyta-Cyanophora_paradoxa_dxContig58258x1	465	-	-	-	-	-	85	85	0	0	0	0
Glaucophyta-Cyanophora_paradoxa_dxContig13989x1	738	SODF_SALTY	P0A2F4	61246042	Superoxide dismutase [Fe]	metabolic process [P];cytoplasm [C];oxidoreductase activity [F];	84	74	10	2014	2014	0
Glaucophyta-Cyanophora_paradoxa_dxContig37194x10	882	ELOV5_RAT	Q920L7	81871592	Elongation of very long chain fatty acids protein 5	very long chain fatty acid metabolic process [P];fatty acid biosynthetic process [P];transferase activity, transferring acyl groups other than amino-acyl groups [F];membrane part [C];endoplasmic reticulum [C];EC:2.3.1.0;	84	57	27	379	375	4
Glaucophyta-Cyanophora_paradoxa_dxContig53881x1	417	-	-	-	-	-	84	70	14	86	86	0
Glaucophyta-Cyanophora_paradoxa_dxContig54509x3	1170	SUGT1_MOUSE	Q9CX34	37537989	Suppressor of G2 allele of SKP1 homolog	defense response [P];intracellular organelle [C];cellular response to endogenous stimulus [P];protein complex [C];protein folding [P];chaperone binding [F];multi-organism process [P];signal transduction [P];cellular response to organic substance [P];protein C-terminus binding [F];protein catabolic process [P];cytoplasm [C];response to biotic stimulus [P];Hsp70 protein binding [F];	84	67	17	9	9	0
Glaucophyta-Cyanophora_paradoxa_dxContig6907x1	1776	KATL1_DANRE	Q5U3S1	82232967	Katanin p60 ATPase-containing subunit A-like 1	neuron migration [P];dynein binding [F];nucleotide binding [F];growth cone [C];multidimensional cell growth [P];microtubule-severing ATPase activity [F];cortical microtubule organization [P];interphase of mitotic cell cycle [P];microtubule severing [P];protein heterodimerization activity [F];microtubule binding [F];neuronal cell body [C];centrosome [C];protein localization [P];protein complex [C]…	84	60	24	161	161	0
Glaucophyta-Cyanophora_paradoxa_dxContig7165x2	1287	ALGD_PSESY	P59793	33300918	GDP-mannose 6-dehydrogenase	catalytic activity [F];	84	81	3	71	71	0
Glaucophyta-Cyanophora_paradoxa_dxContig10506x2	1566	-	-	-	-	-	83	4	79	13	13	0
Glaucophyta-Cyanophora_paradoxa_dxContig15812x1	545	NOP56_MOUSE	Q9D6Z1	30923357	Nucleolar protein 56	positive regulation of growth rate [P];rRNA processing [P];hermaphrodite genitalia development [P];nematode larval development [P];protein binding [F];snoRNA binding [F];pre-snoRNP complex [C];box C/D snoRNP complex [C];embryo development ending in birth or egg hatching [P];positive regulation of multicellular organism growth [P];	83	14	69	141	141	0
Glaucophyta-Cyanophora_paradoxa_dxContig20376x1	1860	-	-	-	-	-	83	11	72	125	1	124
Glaucophyta-Cyanophora_paradoxa_dxContig30308x1	216	-	-	-	-	-	83	74	9	0	0	0
Glaucophyta-Cyanophora_paradoxa_dxContig36197x1	237	-	-	-	-	-	83	11	72	0	0	0
Glaucophyta-Cyanophora_paradoxa_dxContig37931x1	612	-	-	-	-	-	83	2	81	0	0	0
Glaucophyta-Cyanophora_paradoxa_dxContig39430x1	2013	MRP1_BOVIN	Q8HXQ5	75072999	Multidrug resistance-associated protein 1	transport [P];vacuole [C];response to drug [P];ion transmembrane transporter activity [F];ATPase activity, coupled to transmembrane movement of substances [F];cellular process [P];plasma membrane part [C];binding [F];	83	82	1	0	0	0
Glaucophyta-Cyanophora_paradoxa_dxContig52897x2	1257	NFS1_PONAB	Q5RDE7	75061961	Cysteine desulfurase, mitochondrial	cytosol [C];microtubule associated complex [C];Mo-molybdopterin cofactor biosynthetic process [P];zinc ion binding [F];cystathionine gamma-lyase activity [F];iron incorporation into metallo-sulfur cluster [P];transaminase activity [F];protein complex assembly [P];ATP binding [F];cysteine desulfurase activity [F];mitochondrial matrix [C];alanine biosynthetic process [P];protein homodimerization ac…	83	79	4	2577	2577	0
Glaucophyta-Cyanophora_paradoxa_dxContig54149x1	1200	-	-	-	-	-	83	74	9	0	0	0
Glaucophyta-Cyanophora_paradoxa_dxContig56314x1	1047	ODPB_ARATH	Q38799	21431823	Pyruvate dehydrogenase E1 component subunit beta, mitochondrial	pyruvate dehydrogenase (acetyl-transferring) activity [F];oxidation-reduction process [P];tricarboxylic acid cycle [P];pyruvate dehydrogenase complex [C];protein binding [F];glycolysis [P];mitochondrial matrix [C];regulation of acetyl-CoA biosynthetic process from pyruvate [P];EC:1.2.4.1;	83	13	70	118	118	0
Glaucophyta-Cyanophora_paradoxa_dxContig6626x2	411	H3_ACRFO	P22843	122079	Histone H3	positive regulation of growth rate [P];nucleosome [C];response to hormone stimulus [P];nucleolus [C];brain development [P];plastid [C];reproduction [P];DNA binding [F];nematode larval development [P];protein binding [F];locomotion [P];nucleosome assembly [P];embryo development ending in birth or egg hatching [P];	83	80	3	16	16	0
Glaucophyta-Cyanophora_paradoxa_dxContig8118x1	453	-	-	-	-	-	83	7	76	22	22	0
Glaucophyta-Cyanophora_paradoxa_dxContig8603x3	348	RL32_GLOVI	Q7NMH4	51316757	50S ribosomal protein L32	cytoplasmic part [C];intracellular organelle [C];ribonucleoprotein complex [C];	83	78	5	1511	1511	0
Glaucophyta-Cyanophora_paradoxa_dxContig9318x1	1833	FAS1_YARLI	P34229	54040792	S-acyl fatty acid synthase thioesterase	fatty acid synthase activity [F];EC:2.3.1.85;	83	45	38	0	0	0
Glaucophyta-Cyanophora_paradoxa_dxContig10439x2	1587	-	-	-	-	-	82	80	2	0	0	0
Glaucophyta-Cyanophora_paradoxa_dxContig25517x1	1830	Y2237_DICDI	Q54ST3	74855116	DDT domain-containing protein DDB_G0282237	ATP-dependent chromatin remodeling [P];vitamin D receptor binding [F];DNA replication-dependent nucleosome disassembly [P];vitamin D receptor activator activity [F];response to DNA damage stimulus [P];protein tyrosine kinase activity [F];histone kinase activity [F];transcription, DNA-dependent [P];WINAC complex [C];histone phosphorylation [P];chromatin binding [F];nuclear replication fork [C];reg…	82	8	74	40	40	0
Glaucophyta-Cyanophora_paradoxa_dxContig28168x2	447	-	-	-	-	-	82	73	9	0	0	0
Glaucophyta-Cyanophora_paradoxa_dxContig29666x1	195	-	-	-	-	-	82	38	44	26	23	3
Glaucophyta-Cyanophora_paradoxa_dxContig37015x7	924	RNG1L_ARATH	Q8LPN7	75301658	E3 ubiquitin-protein ligase RING1-like	binding [F];	82	81	1	0	0	0
Glaucophyta-Cyanophora_paradoxa_dxContig38704x2	900	RPP38_BOVIN	Q32LC1	119364643	Ribonuclease P protein subunit p38	-	82	79	3	2	2	0
Glaucophyta-Cyanophora_paradoxa_dxContig45038x1	279	-	-	-	-	-	82	12	70	0	0	0
Glaucophyta-Cyanophora_paradoxa_dxContig53280x2	261	-	-	-	-	-	82	27	55	0	0	0
Glaucophyta-Cyanophora_paradoxa_dxContig53459x1	732	TBP_SOYBN	Q42808	3122946	TATA-box-binding protein	transcription from RNA polymerase III promoter [P];chromosome, telomeric region [C];transcription initiation from RNA polymerase II promoter [P];positive regulation of transcription, DNA-dependent [P];response to gibberellin stimulus [P];gastrulation [P];single-stranded telomeric DNA binding [F];TBP-class protein binding [F];female pronucleus [C];spermatogenesis [P];response to salt stress [P];ge…	82	76	6	5	5	0
Glaucophyta-Cyanophora_paradoxa_dxContig53700x1	702	-	-	-	-	-	82	21	61	0	0	0
Glaucophyta-Cyanophora_paradoxa_dxContig6663x2	5526	SCRIB_DANRE	Q4H4B6	123904207	Protein scribble homolog	positive regulation of signaling [P];cell development [P];apoptotic process [P];positive regulation of cellular metabolic process [P];generation of neurons [P];compound eye development [P];apicolateral plasma membrane [C];establishment or maintenance of apical/basal cell polarity [P];protein complex [C];protein localization [P];basolateral plasma membrane [C];regulation of cell cycle [P];regulati…	82	31	51	0	0	0
Glaucophyta-Cyanophora_paradoxa_dxContig7430x5	2547	SYF1_RAT	Q99PK0	25091510	Pre-mRNA-splicing factor SYF1	transcription-coupled nucleotide-excision repair [P];RNA splicing [P];protein binding [F];blastocyst development [P];mRNA processing [P];nucleoplasm [C];transcription, DNA-dependent [P];	82	24	58	75	75	0
Glaucophyta-Cyanophora_paradoxa_dxContig8093x2	2193	-	-	-	-	-	82	72	10	0	0	0
Glaucophyta-Cyanophora_paradoxa_dxContig2474x1	411	-	-	-	-	-	81	81	0	1	1	0
Glaucophyta-Cyanophora_paradoxa_dxContig25530x3	915	-	-	-	-	-	81	81	0	0	0	0
Glaucophyta-Cyanophora_paradoxa_dxContig37483x1	207	-	-	-	-	-	81	80	1	312	312	0
Glaucophyta-Cyanophora_paradoxa_dxContig37585x3	1071	-	-	-	-	-	81	81	0	0	0	0
Glaucophyta-Cyanophora_paradoxa_dxContig37840x1	1383	-	-	-	-	-	81	74	7	0	0	0
Glaucophyta-Cyanophora_paradoxa_dxContig40999x2	696	UCRI_MAIZE	P49727	1717957	Cytochrome b-c1 complex subunit Rieske, mitochondrial	cellular process [P];transport [P];iron-sulfur cluster binding [F];oxidoreductase activity, acting on diphenols and related substances as donors [F];mitochondrial inner membrane [C];oxidation-reduction process [P];response to chemical stimulus [P];respiratory chain [C];	81	54	27	156	156	0
Glaucophyta-Cyanophora_paradoxa_dxContig41304x1	576	-	-	-	-	-	81	16	65	4	4	0
Glaucophyta-Cyanophora_paradoxa_dxContig45329x1	513	-	-	-	-	-	81	78	3	1	1	0
Glaucophyta-Cyanophora_paradoxa_dxContig6730x6	1641	-	-	-	-	-	81	62	19	0	0	0
Glaucophyta-Cyanophora_paradoxa_dxContig7260x6	1431	G6PD1_ARATH	Q43727	21903429	Glucose-6-phosphate 1-dehydrogenase 1, chloroplastic	negative regulation of protein glutathionylation [P];erythrocyte maturation [P];glucose-6-phosphate dehydrogenase activity [F];glucose 6-phosphate metabolic process [P];glucose binding [F];chloroplast [C];cytosol [C];NADP binding [F];ribose phosphate biosynthetic process [P];cytokine production [P];pentose-phosphate shunt, oxidative branch [P];cholesterol biosynthetic process [P];centrosome [C];r…	81	35	46	348	348	0
Glaucophyta-Cyanophora_paradoxa_dxContig9109x2	585	NGLY1_RAT	Q5XI55	114152094	Peptide-N(4)-(N-acetyl-beta-glucosaminyl)asparagine amidase	cytoplasm [C];glycoprotein catabolic process [P];protein binding [F];	81	80	1	27	27	0
Glaucophyta-Cyanophora_paradoxa_dxContig11158x1	327	IF2_THEEB	Q8DK04	39931284	Translation initiation factor IF-2	intracellular [C];translation [P];nucleotide binding [F];	80	9	71	118	118	0
Glaucophyta-Cyanophora_paradoxa_dxContig37439x1	336	PPDK_CLOSY	P22983	10720401	Pyruvate, phosphate dikinase	metal ion binding [F];pyruvate, phosphate dikinase activity [F];kinase activity [F];phosphorylation [P];lipid biosynthetic process [P];ATP binding [F];starch biosynthetic process [P];chloroplast [C];cytosol [C];photosynthesis [P];response to light stimulus [P];EC:2.7.9.1;	80	40	40	0	0	0
Glaucophyta-Cyanophora_paradoxa_dxContig37932x5	816	VDAC1_ORYSJ	Q6K548	55976417	Mitochondrial outer membrane protein porin	binding [F];mitochondrion [C];intracellular organelle part [C];membrane [C];	80	76	4	2105	2105	0
Glaucophyta-Cyanophora_paradoxa_dxContig53041x1	1452	-	-	-	-	-	80	76	4	1	1	0
Glaucophyta-Cyanophora_paradoxa_dxContig53051x5	1395	PRS7A_ARATH	Q9SSB5	28558169	26S protease regulatory subunit 7 homolog A	determination of adult lifespan [P];reproduction [P];positive regulation of ubiquitin-protein ligase activity involved in mitotic cell cycle [P];transcription from RNA polymerase II promoter [P];transcription cofactor activity [F];thyrotropin-releasing hormone receptor binding [F];positive regulation of transcription, DNA-dependent [P];negative regulation of ubiquitin-protein ligase activity invo…	80	65	15	165	165	0
Glaucophyta-Cyanophora_paradoxa_dxContig53699x1	1605	-	-	-	-	-	80	46	34	0	0	0
Glaucophyta-Cyanophora_paradoxa_dxContig56553x1	411	-	-	-	-	-	80	43	37	12	2	10
Glaucophyta-Cyanophora_paradoxa_dxContig57708x1	783	YL437_MIMIV	Q5UQN0	82000227	Uncharacterized protein L437	-	80	59	21	0	0	0
Glaucophyta-Cyanophora_paradoxa_dxContig6872x2	2472	UVH3_ARATH	Q9ATY5	56749787	DNA repair protein UVH3	nucleotide-excision repair, DNA damage removal [P];protein N-terminus binding [F];non-photoreactive DNA repair [P];double-stranded DNA binding [F];transcription-coupled nucleotide-excision repair [P];response to UV-C [P];response to UV-B [P];nucleotide-excision repair, DNA incision, 3'-to lesion [P];metal ion binding [F];bubble DNA binding [F];DNA replication [P];UV protection [P];response to hea…	80	27	53	65	61	4
Glaucophyta-Cyanophora_paradoxa_dxContig7314x2	246	RTCB_MONBE	A9UXG6	327488440	tRNA-splicing ligase RtcB homolog	-	80	9	71	0	0	0
Glaucophyta-Cyanophora_paradoxa_dxContig7531x1	3747	NPHP3_HUMAN	Q7Z494	68565783	Nephrocystin-3	protein complex [C];microtubule cytoskeleton [C];cell projection [C];protein binding [F];microtubule-based process [P];catalytic activity [F];cytoskeletal part [C];	80	1	79	0	0	0
Glaucophyta-Cyanophora_paradoxa_dxContig7856x1	630	OSB9_DICDI	Q54PS9	74897054	Oxysterol-binding protein 9	lipid binding [F];protein binding [F];transport [P];cytoplasmic part [C];	80	76	4	0	0	0
Glaucophyta-Cyanophora_paradoxa_dxContig25530x1	675	-	-	-	-	-	79	74	5	0	0	0
Glaucophyta-Cyanophora_paradoxa_dxContig26815x1	1305	NIR_SYNE7	P39661	730154	Ferredoxin--nitrite reductase	oxidoreductase activity, acting on a sulfur group of donors [F];iron-sulfur cluster binding [F];mitochondrion [C];sulfur compound metabolic process [P];oxidoreductase activity, acting on other nitrogenous compounds as donors, iron-sulfur protein as acceptor [F];protein binding [F];nitrogen compound metabolic process [P];response to nitrate [P];chloroplast stroma [C];membrane [C];apoplast [C];EC:1…	79	76	3	0	0	0
Glaucophyta-Cyanophora_paradoxa_dxContig35878x1	216	-	-	-	-	-	79	78	1	0	0	0
Glaucophyta-Cyanophora_paradoxa_dxContig37109x4	3144	FTSH_ACAM1	A8ZNZ4	310943110	ATP-dependent zinc metalloprotease FtsH	thylakoid lumen [C];oxygen and reactive oxygen species metabolic process [P];metal ion binding [F];ATPase activity, coupled [F];chloroplast envelope [C];PSII associated light-harvesting complex II catabolic process [P];thylakoid membrane organization [P];metallopeptidase activity [F];chloroplast thylakoid membrane [C];nucleotide binding [F];photosystem II [C];photoinhibition [P];photosystem II re…	79	49	30	2320	2320	0
Glaucophyta-Cyanophora_paradoxa_dxContig37626x1	1479	RH37_ORYSJ	Q75HJ0	75326432	DEAD-box ATP-dependent RNA helicase 37	RNA binding [F];peroxisome [C];nucleolus [C];ATP-dependent helicase activity [F];plastid [C];nucleotide binding [F];plasma membrane [C];	79	45	34	214	214	0
Glaucophyta-Cyanophora_paradoxa_dxContig38708x1	1092	HPPD_XENTR	Q5BKL0	82178627	4-hydroxyphenylpyruvate dioxygenase	cytosol [C];aromatic amino acid family catabolic process [P];positive regulation of growth rate [P];intracellular membrane-bounded organelle [C];4-hydroxyphenylpyruvate dioxygenase activity [F];EC:1.13.11.27;	79	77	2	5	5	0
Glaucophyta-Cyanophora_paradoxa_dxContig39274x2	975	-	-	-	-	-	79	78	1	0	0	0
Glaucophyta-Cyanophora_paradoxa_dxContig52815x3	453	NDK_ASPFU	Q7Z8P9	74663184	Nucleoside diphosphate kinase	lactation [P];negative regulation of myeloid leukocyte differentiation [P];membrane [C];nucleoside diphosphate kinase activity [F];CTP biosynthetic process [P];gamma-tubulin binding [F];microsome [C];nuclear microtubule [C];GTP binding [F];intermediate filament [C];cytosol [C];nucleoside diphosphate phosphorylation [P];identical protein binding [F];centrosome [C];GTP biosynthetic process [P];magn…	79	75	4	915	915	0
Glaucophyta-Cyanophora_paradoxa_dxContig52938x3	1608	CANT1_MOUSE	Q8VCF1	71153845	Soluble calcium-activated nucleotidase 1	intracellular membrane-bounded organelle [C];nucleoside-diphosphatase activity [F];cytoplasmic part [C];membrane [C];EC:3.6.1.6;	79	54	25	328	328	0
Glaucophyta-Cyanophora_paradoxa_dxContig53298x2	1020	-	-	-	-	-	79	72	7	2	0	2
Glaucophyta-Cyanophora_paradoxa_dxContig54945x1	861	-	-	-	-	-	79	77	2	0	0	0
Glaucophyta-Cyanophora_paradoxa_dxContig7224x3	2481	CCD39_CHLRE	A8IQE0	325529924	Coiled-coil domain-containing protein 39	establishment of localization [P];cellular component morphogenesis [P];protein complex [C];cell cycle process [P];actin cytoskeleton [C];cytoskeletal part [C];striated muscle cell development [P];cell migration [P];organ development [P];plasma membrane part [C];cell projection [C];nervous system development [P];anatomical structure formation involved in morphogenesis [P];nucleoside-triphosphatase…	79	32	47	4	4	0
Glaucophyta-Cyanophora_paradoxa_dxContig8073x3	1434	RS1_SYNP6	P46228	59802964	30S ribosomal protein S1	plasma membrane [C];cell wall [C];intracellular organelle [C];growth [P];ribonucleoprotein complex [C];cytosol [C];	79	71	8	189	189	0
Glaucophyta-Cyanophora_paradoxa_dxContig11286x1	924	AML1_ARATH	Q8W4I9	75331393	Protein MEI2-like 1	translation [P];cell wall [C];RNA binding [F];meristem development [P];structural constituent of ribosome [F];positive regulation of meiosis [P];cytosolic small ribosomal subunit [C];protein binding [F];chloroplast [C];vacuole [C];plasma membrane [C];	78	71	7	0	0	0
Glaucophyta-Cyanophora_paradoxa_dxContig11291x1	804	LEU1_THEEB	Q8DJ32	39931552	2-isopropylmalate synthase	cellular amino acid biosynthetic process [P];transferase activity [F];	78	77	1	0	0	0
Glaucophyta-Cyanophora_paradoxa_dxContig26444x1	2325	-	-	-	-	-	78	26	52	53	16	37
Glaucophyta-Cyanophora_paradoxa_dxContig31747x1	159	-	-	-	-	-	78	2	76	6	2	4
Glaucophyta-Cyanophora_paradoxa_dxContig37507x1	1503	GUXB_CELFA	P50899	1708084	Exoglucanase B	-	78	61	17	0	0	0
Glaucophyta-Cyanophora_paradoxa_dxContig53051x2	447	CALM_PHYIN	P27165	75326398	Calmodulin	positive regulation of ryanodine-sensitive calcium-release channel activity [P];nucleoplasm [C];receptor binding [F];regulation of release of sequestered calcium ion into cytosol by sarcoplasmic reticulum [P];thioesterase binding [F];N-terminal myristoylation domain binding [F];negative regulation of ryanodine-sensitive calcium-release channel activity [P];response to calcium ion [P];calcium ion …	78	75	3	4156	4156	0
Glaucophyta-Cyanophora_paradoxa_dxContig9334x1	4407	CUBN_CANFA	Q9TU53	75074852	Cubilin	intracellular membrane-bounded organelle [C];cytoplasmic part [C];	78	73	5	0	0	0
Glaucophyta-Cyanophora_paradoxa_dxContig9469x1	7308	-	-	-	-	-	78	73	5	0	0	0
Glaucophyta-Cyanophora_paradoxa_dxContig9639x1	1248	GYP1_SCHPO	O59737	74582221	GTPase-activating protein gyp1	intracellular [C];protein binding [F];	78	16	62	52	51	1
Glaucophyta-Cyanophora_paradoxa_dxContig26098x1	483	-	-	-	-	-	77	73	4	29	28	1
Glaucophyta-Cyanophora_paradoxa_dxContig37391x1	2388	-	-	-	-	-	77	20	57	22	21	1
Glaucophyta-Cyanophora_paradoxa_dxContig37611x2	2163	MYSN_DROME	Q99323	51338816	Myosin heavy chain, non-muscle	cytoskeletal part [C];protein complex [C];cellular process [P];binding [F];cytoplasmic part [C];	77	45	32	327	327	0
Glaucophyta-Cyanophora_paradoxa_dxContig38146x3	942	-	-	-	-	-	77	63	14	51	51	0
Glaucophyta-Cyanophora_paradoxa_dxContig38400x2	1206	TGT_DANRE	Q7SYK1	82240247	Queuine tRNA-ribosyltransferase	ribosome [C];mitochondrion [C];protein binding [F];queuine tRNA-ribosyltransferase activity [F];nucleus [C];queuosine biosynthetic process [P];EC:2.4.2.29;	77	11	66	101	101	0
Glaucophyta-Cyanophora_paradoxa_dxContig43063x1	603	-	-	-	-	-	77	6	71	0	0	0
Glaucophyta-Cyanophora_paradoxa_dxContig53071x2	945	-	-	-	-	-	77	76	1	0	0	0
Glaucophyta-Cyanophora_paradoxa_dxContig6730x1	1098	-	-	-	-	-	77	69	8	0	0	0
Glaucophyta-Cyanophora_paradoxa_dxContig7744x4	819	Y1372_MYCBO	P64816	54042515	Uncharacterized protein Rv1337/MT1378	-	77	11	66	11	11	0
Glaucophyta-Cyanophora_paradoxa_dxContig8487x5	2358	NIA_SPIOL	P23312	128198	Nitrate reductase [NADH]	vacuole [C];transition metal ion binding [F];plasma membrane [C];response to symbiotic fungus [P];nitric oxide biosynthetic process [P];nitrate assimilation [P];protein binding [F];nitrate reductase (NADH) activity [F];response to light stimulus [P];electron transport chain [P];EC:1.7.1.1;	77	49	28	13	13	0
Glaucophyta-Cyanophora_paradoxa_dxContig9595x2	483	-	-	-	-	-	77	2	75	5	5	0
Glaucophyta-Cyanophora_paradoxa_dxContig9633x1	2283	AT134_CHICK	Q5ZKB7	82082056	Probable cation-transporting ATPase 13A4	-	77	26	51	4	4	0
Glaucophyta-Cyanophora_paradoxa_dxContig14896x1	894	-	-	-	-	-	76	44	32	17	2	15
Glaucophyta-Cyanophora_paradoxa_dxContig25821x2	603	-	-	-	-	-	76	72	4	10	10	0
Glaucophyta-Cyanophora_paradoxa_dxContig28942x1	384	-	-	-	-	-	76	74	2	0	0	0
Glaucophyta-Cyanophora_paradoxa_dxContig32726x1	288	-	-	-	-	-	76	42	34	0	0	0
Glaucophyta-Cyanophora_paradoxa_dxContig53905x1	7014	-	-	-	-	-	76	57	19	0	0	0
Glaucophyta-Cyanophora_paradoxa_dxContig6654x1	927	WDR4_DICDI	Q54UI3	74997062	tRNA (guanine-N(7)-)-methyltransferase subunit WDR4	spermatogenesis [P];germ cell nucleus [C];tRNA processing [P];oogenesis [P];	76	75	1	0	0	0
Glaucophyta-Cyanophora_paradoxa_dxContig8366x1	7677	MUC19_MOUSE	Q6PZE0	81892733	Mucin-19	-	76	67	9	0	0	0
Glaucophyta-Cyanophora_paradoxa_dxContig10058x1	1185	YDDW_ECOL6	Q8CW29	54036640	UPF0748 lipoprotein yddW	-	75	72	3	0	0	0
Glaucophyta-Cyanophora_paradoxa_dxContig13874x1	1605	HYDIN_MOUSE	Q80W93	327478516	Hydrocephalus-inducing protein	-	75	44	31	0	0	0
Glaucophyta-Cyanophora_paradoxa_dxContig37173x3	1272	UBA5_MOUSE	Q8VE47	290457610	Ubiquitin-like modifier-activating enzyme 5	cytoplasm [C];UFM1 activating enzyme activity [F];protein ufmylation [P];nucleotide binding [F];	75	74	1	46	46	0
Glaucophyta-Cyanophora_paradoxa_dxContig37714x1	1446	MOCOS_SOLLC	Q8LGM7	75156113	Molybdenum cofactor sulfurase	iron ion binding [F];response to abiotic stimulus [P];catalytic activity [F];plastid [C];anatomical structure morphogenesis [P];cofactor biosynthetic process [P];identical protein binding [F];2 iron, 2 sulfur cluster binding [F];response to stress [P];system development [P];molybdopterin cofactor metabolic process [P];	75	68	7	365	365	0
Glaucophyta-Cyanophora_paradoxa_dxContig38129x2	1743	FBX11_MOUSE	Q7TPD1	122065183	F-box only protein 11	cytoplasm [C];protein modification process [P];protein binding [F];protein-arginine N-methyltransferase activity [F];nucleus [C];	75	7	68	0	0	0
Glaucophyta-Cyanophora_paradoxa_dxContig40230x2	351	-	-	-	-	-	75	75	0	0	0	0
Glaucophyta-Cyanophora_paradoxa_dxContig52808x1	1296	-	-	-	-	-	75	74	1	0	0	0
Glaucophyta-Cyanophora_paradoxa_dxContig53995x3	1056	ADR1_HUMAN	Q96A54	38372248	Adiponectin receptor protein 1	signal transduction [P];protein binding [F];fatty acid metabolic process [P];regulation of cellular process [P];receptor activity [F];plasma membrane [C];cellular response to hormone stimulus [P];	75	63	12	33	33	0
Glaucophyta-Cyanophora_paradoxa_dxContig54748x2	1089	PHYA_ANASP	Q9LCC2	12230457	Cyanobacterial phytochrome A	cellular response to stimulus [P];kinase activity [F];response to external stimulus [P];signal transduction [P];protein binding [F];response to red or far red light [P];phosphorylation [P];signal transmission [P];photoreceptor activity [F];protein modification process [P];regulation of cellular process [P];multicellular organismal process [P];	75	64	11	26	25	1
Glaucophyta-Cyanophora_paradoxa_dxContig6862x1	3642	COPA1_ORYSJ	Q9AUR8	75333115	Coatomer subunit alpha-1	CUL4 RING ubiquitin ligase complex [C];pancreatic juice secretion [P];COPI vesicle coat [C];cytosol [C];soluble fraction [C];mitochondrion [C];retrograde vesicle-mediated transport, Golgi to ER [P];extracellular space [C];intra-Golgi vesicle-mediated transport [P];microsome [C];protein binding [F];ER to Golgi vesicle-mediated transport [P];COPI coating of Golgi vesicle [P];transporter activity [F…	75	56	19	0	0	0
Glaucophyta-Cyanophora_paradoxa_dxContig7862x2	684	RU2A_HUMAN	P09661	73919131	U2 small nuclear ribonucleoprotein A'	U2 snRNP [C];mitotic spindle organization [P];RNA binding [F];protein binding [F];precatalytic spliceosome [C];nuclear mRNA splicing, via spliceosome [P];catalytic step 2 spliceosome [C];	75	2	73	429	426	3
Glaucophyta-Cyanophora_paradoxa_dxContig8655x2	1596	INO1_DICDI	Q54N49	74853816	Inositol-3-phosphate synthase	cytoplasm [C];phospholipid biosynthetic process [P];inositol-3-phosphate synthase activity [F];inositol biosynthetic process [P];EC:5.5.1.4;	75	63	12	324	324	0
Glaucophyta-Cyanophora_paradoxa_dxContig9558x1	1557	-	-	-	-	-	75	2	73	4	0	4
Glaucophyta-Cyanophora_paradoxa_dxContig11445x1	431	DHE3_DICDI	Q54KB7	74853021	Glutamate dehydrogenase, mitochondrial	zinc ion binding [F];NAD+ binding [F];leucine binding [F];glutamate dehydrogenase [NAD(P)+] activity [F];regulation of nitrogen compound metabolic process [P];response to salt stress [P];ADP binding [F];GTP binding [F];mitochondrial inner membrane [C];glutamate biosynthetic process [P];cobalt ion binding [F];response to cadmium ion [P];glutamate dehydrogenase (NAD+) activity [F];glutamate catabol…	74	71	3	0	0	0
Glaucophyta-Cyanophora_paradoxa_dxContig11904x2	1044	-	-	-	-	-	74	0	74	0	0	0
Glaucophyta-Cyanophora_paradoxa_dxContig14092x1	1029	NOP56_SCHPO	O94514	74627019	Nucleolar protein 56	positive regulation of growth rate [P];nucleolus [C];rRNA processing [P];small nucleolar ribonucleoprotein complex [C];hermaphrodite genitalia development [P];nematode larval development [P];protein binding [F];snoRNA binding [F];pre-snoRNP complex [C];embryo development ending in birth or egg hatching [P];positive regulation of multicellular organism growth [P];membrane [C];	74	17	57	3	3	0
Glaucophyta-Cyanophora_paradoxa_dxContig25686x7	1218	UGPA2_DICDI	Q54YZ0	74856836	UTP--glucose-1-phosphate uridylyltransferase 2	nucleotidyltransferase activity [F];callose deposition in cell wall [P];response to salt stress [P];pollen development [P];protein binding [F];response to cadmium ion [P];UDP-glucuronate biosynthetic process [P];plasma membrane [C];EC:2.7.7.0;	74	6	68	31	29	2
Glaucophyta-Cyanophora_paradoxa_dxContig25779x2	984	SAC1_XENLA	Q6GM29	82183978	Phosphatidylinositide phosphatase SAC1	neuron development [P];phosphatidylinositol metabolic process [P];phosphatase activity [F];integral to membrane [C];endoplasmic reticulum membrane [C];response to stimulus [P];cellular component organization [P];endosome [C];regulation of cellular process [P];dephosphorylation [P];binding [F];EC:3.1.3.0;	74	24	50	21	21	0
Glaucophyta-Cyanophora_paradoxa_dxContig26910x1	252	-	-	-	-	-	74	67	7	21	0	21
Glaucophyta-Cyanophora_paradoxa_dxContig37489x12	2166	CIR1A_MOUSE	Q8R2N2	73620949	Cirhin	cellular macromolecule metabolic process [P];reproduction [P];transferase activity, transferring phosphorus-containing groups [F];multicellular organismal development [P];nucleic acid metabolic process [P];intracellular organelle part [C];biological regulation [P];binding [F];nucleus [C];	74	37	37	66	66	0
Glaucophyta-Cyanophora_paradoxa_dxContig37932x4	1650	PHG1A_DICDI	Q55FP0	74859302	Putative phagocytic receptor 1a	binding [F];intracellular membrane-bounded organelle [C];cytoplasmic part [C];membrane [C];	74	71	3	354	354	0
Glaucophyta-Cyanophora_paradoxa_dxContig38047x2	1092	-	-	-	-	-	74	74	0	0	0	0
Glaucophyta-Cyanophora_paradoxa_dxContig38389x1	768	CY12_SOLTU	P29610	231924	Cytochrome c1-2, heme protein, mitochondrial	electron transport chain [P];mitochondrial inner membrane [C];response to glucagon stimulus [P];electron transporter, transferring electrons from CoQH2-cytochrome c reductase complex and cytochrome c oxidase complex activity [F];membrane part [C];iron ion binding [F];	74	68	6	1283	1283	0
Glaucophyta-Cyanophora_paradoxa_dxContig41299x1	837	-	-	-	-	-	74	16	58	72	0	72
Glaucophyta-Cyanophora_paradoxa_dxContig53410x1	1581	-	-	-	-	-	74	59	15	0	0	0
Glaucophyta-Cyanophora_paradoxa_dxContig6916x2	1983	ACSF3_ANASP	Q8YRZ2	73622143	Magnesium-protoporphyrin IX monomethyl ester [oxidative] cyclase 3	iron ion binding [F];magnesium-protoporphyrin IX monomethyl ester (oxidative) cyclase activity [F];chlorophyll biosynthetic process [P];oxidation-reduction process [P];photosynthesis [P];chloroplast thylakoid membrane [C];EC:1.14.13.81;	74	60	14	38	38	0
Glaucophyta-Cyanophora_paradoxa_dxContig7247x1	1164	-	-	-	-	-	74	74	0	0	0	0
Glaucophyta-Cyanophora_paradoxa_dxContig9164x1	1635	-	-	-	-	-	74	16	58	0	0	0
Glaucophyta-Cyanophora_paradoxa_dxContig10267x1	3096	DHX8_ARATH	Q38953	27735187	Probable pre-mRNA-splicing factor ATP-dependent RNA helicase	chloroplast envelope [C];developmental growth [P];protein binding [F];membrane [C];U12-type spliceosomal complex [C];positive regulation of growth rate [P];locomotion [P];molting cycle, collagen and cuticulin-based cuticle [P];nuclear mRNA splicing, via spliceosome [P];embryo development ending in birth or egg hatching [P];morphogenesis of an epithelium [P];nematode larval development [P];germ ce…	73	31	42	13	13	0
Glaucophyta-Cyanophora_paradoxa_dxContig10888x1	612	PDR2_NICPL	Q2PCF1	97180275	Pleiotropic drug resistance protein 2	transport [P];cellular response to stimulus [P];response to chemical stimulus [P];nucleoside-triphosphatase activity [F];transmembrane transporter activity [F];chloroplast [C];defense response, incompatible interaction [P];biological regulation [P];plasma membrane [C];EC:3.6.1.15;	73	71	2	0	0	0
Glaucophyta-Cyanophora_paradoxa_dxContig26914x1	594	TGDS_BOVIN	A6QLW2	182701397	dTDP-D-glucose 4,6-dehydratase	NADH binding [F];soluble fraction [C];UDP-4-keto-rhamnose-4-keto-reductase activity [F];UDP-glucose 4,6-dehydratase activity [F];UDP-rhamnose biosynthetic process [P];UDP-L-rhamnose synthase activity [F];seed coat development [P];UDP-4-keto-6-deoxy-glucose-3,5-epimerase activity [F];protein binding [F];flavonol biosynthetic process [P];mucilage biosynthetic process [P];auxin efflux [P];EC:4.2.1.7…	73	16	57	629	629	0
Glaucophyta-Cyanophora_paradoxa_dxContig33278x1	648	-	-	-	-	-	73	55	18	5	5	0
Glaucophyta-Cyanophora_paradoxa_dxContig37508x2	612	-	-	-	-	-	73	69	4	635	635	0
Glaucophyta-Cyanophora_paradoxa_dxContig41052x1	264	-	-	-	-	-	73	12	61	2	0	2
Glaucophyta-Cyanophora_paradoxa_dxContig44305x2	318	-	-	-	-	-	73	43	30	1	0	1
Glaucophyta-Cyanophora_paradoxa_dxContig53407x2	2832	ABCB9_MOUSE	Q9JJ59	22095457	ATP-binding cassette sub-family B member 9	transport [P];protein binding [F];integral to endoplasmic reticulum membrane [C];nucleotide binding [F];lysosome [C];mitochondrial membrane [C];protein complex [C];immune system process [P];peptide-transporting ATPase activity [F];EC:3.6.3.43;	73	61	12	3	3	0
Glaucophyta-Cyanophora_paradoxa_dxContig6971x5	834	MYS2_DICDI	P08799	134047850	Myosin-2 heavy chain	locomotion involved in locomotory behavior [P];photoreceptor outer segment [C];anagen [P];melanosome transport [P];regulation of exocytosis [P];dendritic spine [C];melanin biosynthetic process [P];filamentous actin [C];Rab GTPase binding [F];minus-end directed microfilament motor activity [F];regulation of inositol 1,4,5-trisphosphate-sensitive calcium-release channel activity [P];synaptosome [C]…	73	72	1	0	0	0
Glaucophyta-Cyanophora_paradoxa_dxContig7510x1	927	ACTY_MOUSE	Q8R5C5	47115849	Beta-centractin	vesicle-mediated transport [P];cytosol [C];cell wall [C];root hair elongation [P];seed germination [P];mitochondrion [C];nucleolus [C];response to light stimulus [P];response to wounding [P];cytoskeleton organization [P];cell division [P];response to auxin stimulus [P];protein binding [F];dynactin complex [C];plasma membrane [C];	73	3	70	105	105	0
Glaucophyta-Cyanophora_paradoxa_dxContig7630x1	750	-	-	-	-	-	73	42	31	4	4	0
Glaucophyta-Cyanophora_paradoxa_dxContig7766x1	471	ILV5_SPIOL	Q01292	266346	Ketol-acid reductoisomerase, chloroplastic	ketol-acid reductoisomerase activity [F];NADPH binding [F];oxidation-reduction process [P];magnesium ion binding [F];branched chain family amino acid biosynthetic process [P];chloroplast [C];protein homodimerization activity [F];EC:1.1.1.86;	73	58	15	192	192	0
Glaucophyta-Cyanophora_paradoxa_dxContig8665x1	7110	DYH7_HUMAN	Q8WXX0	311033375	Dynein heavy chain 7, axonemal	microtubule motor activity [F];axonemal dynein complex [C];ciliary or flagellar motility [P];cilium [C];nucleotide binding [F];flagellum [C];	73	66	7	9	9	0
Glaucophyta-Cyanophora_paradoxa_dxContig8766x1	1323	PTBP3_ARATH	Q6ICX4	75323651	Polypyrimidine tract-binding protein homolog 3	regulation of RNA splicing [P];RNA binding [F];regulation of translation [P];cytoplasmic mRNA processing body [C];nuclear part [C];pollen germination [P];developmental process [P];	73	54	19	149	149	0
Glaucophyta-Cyanophora_paradoxa_dxContig10233x1	5427	DYH7_HUMAN	Q8WXX0	311033375	Dynein heavy chain 7, axonemal	microtubule motor activity [F];cilium axoneme [C];axonemal dynein complex [C];ciliary or flagellar motility [P];nucleotide binding [F];response to mechanical stimulus [P];	72	65	7	0	0	0
Glaucophyta-Cyanophora_paradoxa_dxContig10993x1	399	-	-	-	-	-	72	69	3	1635	1635	0
Glaucophyta-Cyanophora_paradoxa_dxContig15443x1	414	-	-	-	-	-	72	72	0	0	0	0
Glaucophyta-Cyanophora_paradoxa_dxContig26160x1	639	-	-	-	-	-	72	24	48	32	31	1
Glaucophyta-Cyanophora_paradoxa_dxContig30307x1	318	-	-	-	-	-	72	62	10	1	1	0
Glaucophyta-Cyanophora_paradoxa_dxContig37286x1	1458	2A5B_ARATH	O04376	75097015	Serine/threonine protein phosphatase 2A 57 kDa regulatory subunit B' beta isoform	proteasomal ubiquitin-dependent protein catabolic process [P];protein phosphatase type 2A regulator activity [F];cytosol [C];DNA damage response, signal transduction by p53 class mediator resulting in cell cycle arrest [P];DNA damage response, signal transduction by p53 class mediator resulting in induction of apoptosis [P];membrane fraction [C];negative regulation of cell proliferation [P];chrom…	72	49	23	25	25	0
Glaucophyta-Cyanophora_paradoxa_dxContig37671x2	7746	PKHL1_MOUSE	Q80ZA4	81866042	Fibrocystin-L	-	72	71	1	1	1	0
Glaucophyta-Cyanophora_paradoxa_dxContig40771x1	378	YVDB_BACSU	O06984	81340951	Putative sulfate transporter yvdB	-	72	51	21	3	3	0
Glaucophyta-Cyanophora_paradoxa_dxContig41018x1	519	-	-	-	-	-	72	4	68	0	0	0
Glaucophyta-Cyanophora_paradoxa_dxContig49429x1	258	-	-	-	-	-	72	71	1	122	122	0
Glaucophyta-Cyanophora_paradoxa_dxContig5883x1	519	-	-	-	-	-	72	2	70	1	0	1
Glaucophyta-Cyanophora_paradoxa_dxContig7260x7	1632	OSBL8_HUMAN	Q9BZF1	39932732	Oxysterol-binding protein-related protein 8	protein binding [F];transport [P];	72	25	47	138	138	0
Glaucophyta-Cyanophora_paradoxa_dxContig7619x1	2745	-	-	-	-	-	72	53	19	0	0	0
Glaucophyta-Cyanophora_paradoxa_dxContig8077x2	1236	-	-	-	-	-	72	53	19	278	278	0
Glaucophyta-Cyanophora_paradoxa_dxContig9198x2	459	MRP2_RABIT	Q28689	8134577	Canalicular multispecific organic anion transporter 1	response to arsenic-containing substance [P];response to lipopolysaccharide [P];response to organic nitrogen [P];thyroid hormone transport [P];membrane fraction [C];bile acid-exporting ATPase activity [F];basolateral plasma membrane [C];drug transmembrane transport [P];protein domain specific binding [F];cellular chloride ion homeostasis [P];xenobiotic-transporting ATPase activity [F];ion transme…	72	64	8	0	0	0
Glaucophyta-Cyanophora_paradoxa_dxContig9548x2	1740	AQL1_THEAQ	P08594	114081	Aqualysin-1	peptidase activity [F];metabolic process [P];	72	71	1	0	0	0
Glaucophyta-Cyanophora_paradoxa_dxContig10519x1	888	MPPB_BOVIN	Q3SZ71	85701142	Mitochondrial-processing peptidase subunit beta	mitochondrial respiratory chain complex III [C];response to alkaloid [P];response to activity [P];protein complex binding [F];oxidoreductase activity [F];mitochondrial electron transport, ubiquinol to cytochrome c [P];hydrolase activity [F];	71	62	9	36	36	0
Glaucophyta-Cyanophora_paradoxa_dxContig25607x2	1461	UBP26_ORYSI	A2XDG4	152112339	Ubiquitin carboxyl-terminal hydrolase 26	cell part [C];hydrolase activity [F];regulation of cellular process [P];	71	5	66	1	1	0
Glaucophyta-Cyanophora_paradoxa_dxContig26387x3	1173	-	-	-	-	-	71	62	9	0	0	0
Glaucophyta-Cyanophora_paradoxa_dxContig37111x1	1533	BACS1_HALSA	P25964	114812	Sensory rhodopsin-1	-	71	70	1	0	0	0
Glaucophyta-Cyanophora_paradoxa_dxContig37586x2	828	UGPA1_SCHPO	P78811	12231053	Probable UTP--glucose-1-phosphate uridylyltransferase	UTP:glucose-1-phosphate uridylyltransferase activity [F];callose deposition in cell wall [P];response to salt stress [P];UDP-glucose metabolic process [P];pollen development [P];protein binding [F];response to cadmium ion [P];UDP-glucuronate biosynthetic process [P];cellular response to phosphate starvation [P];plasma membrane [C];EC:2.7.7.9;	71	68	3	3	3	0
Glaucophyta-Cyanophora_paradoxa_dxContig37919x2	951	-	-	-	-	-	71	67	4	2	2	0
Glaucophyta-Cyanophora_paradoxa_dxContig38609x1	3327	ALA3_ARATH	Q9XIE6	30316321	Phospholipid-transporting ATPase 3	chloroplast envelope [C];protein binding [F];nucleotide binding [F];phospholipid transporter activity [F];lipid transport [P];negative regulation of cell proliferation [P];ATPase activity, coupled to transmembrane movement of ions [F];plasma membrane [C];	71	62	9	0	0	0
Glaucophyta-Cyanophora_paradoxa_dxContig39366x3	1203	ACPM2_ARATH	O80800	75278872	Acyl carrier protein 2, mitochondrial	phosphopantetheine binding [F];fatty acid biosynthetic process [P];NADH dehydrogenase (ubiquinone) activity [F];calcium ion binding [F];mitochondrial respiratory chain complex I [C];cobalt ion binding [F];acyl carrier activity [F];mitochondrial electron transport, NADH to ubiquinone [P];protein binding [F];mitochondrial matrix [C];fatty acid binding [F];cofactor binding [F];EC:1.6.5.3;	71	69	2	2581	2581	0
Glaucophyta-Cyanophora_paradoxa_dxContig46200x1	435	-	-	-	-	-	71	8	63	0	0	0
Glaucophyta-Cyanophora_paradoxa_dxContig54662x1	864	ALF_DICDI	Q86A67	74926739	Fructose-bisphosphate aldolase	positive regulation of growth rate [P];oviposition [P];identical protein binding [F];glycolysis [P];locomotion [P];gluconeogenesis [P];fructose-bisphosphate aldolase activity [F];embryo development ending in birth or egg hatching [P];cytoplasm [C];fructose 1,6-bisphosphate metabolic process [P];EC:4.1.2.13;	71	71	0	4	4	0
Glaucophyta-Cyanophora_paradoxa_dxContig10480x2	3462	-	-	-	-	-	70	61	9	1	1	0
Glaucophyta-Cyanophora_paradoxa_dxContig10731x1	2649	ARIP4_HUMAN	Q9Y4B4	296439458	Helicase ARIP4	protein binding [F];double-strand break repair via homologous recombination [P];regulation of gene expression [P];chromosome organization [P];hydrolase activity [F];anatomical structure development [P];cellular macromolecule biosynthetic process [P];meiosis [P];oogenesis [P];nucleus [C];	70	32	38	0	0	0
Glaucophyta-Cyanophora_paradoxa_dxContig14198x1	618	-	-	-	-	-	70	63	7	107	105	2
Glaucophyta-Cyanophora_paradoxa_dxContig38025x1	1260	HAT14_ARATH	P46665	90101577	Homeobox-leucine zipper protein HAT14	response to gibberellin stimulus [P];response to salt stress [P];leaf morphogenesis [P];response to blue light [P];sequence-specific DNA binding [F];transcription activator activity [F];protein homodimerization activity [F];positive regulation of transcription, DNA-dependent [P];	70	62	8	0	0	0
Glaucophyta-Cyanophora_paradoxa_dxContig38518x1	693	-	-	-	-	-	70	54	16	822	822	0
Glaucophyta-Cyanophora_paradoxa_dxContig52848x1	2094	AASS_ARATH	Q9SMZ4	75206841	Saccharopine dehydrogenase	L-lysine catabolic process [P];saccharopine dehydrogenase activity [F];	70	69	1	0	0	0
Glaucophyta-Cyanophora_paradoxa_dxContig53383x1	2643	TBL3_RAT	Q5U2W5	81910249	Transducin beta-like protein 3	regulation of microtubule depolymerization [P];neuron projection [C];protein binding [F];positive regulation of cellular component organization [P];centrosome [C];protein complex [C];positive regulation of cellular process [P];	70	16	54	31	30	1
Glaucophyta-Cyanophora_paradoxa_dxContig53695x1	3915	-	-	-	-	-	70	46	24	0	0	0
Glaucophyta-Cyanophora_paradoxa_dxContig7061x1	1017	-	-	-	-	-	70	61	9	23	23	0
Glaucophyta-Cyanophora_paradoxa_dxContig7197x3	999	-	-	-	-	-	70	68	2	0	0	0
Glaucophyta-Cyanophora_paradoxa_dxContig7424x5	1011	CNOT7_MOUSE	Q60809	122140861	CCR4-NOT transcription complex subunit 7	RNA modification [P];signal transducer activity [F];positive regulation of transcription from RNA polymerase II promoter [P];CCR4-NOT complex [C];cytoplasmic mRNA processing body [C];response to wounding [P];carbohydrate metabolic process [P];hermaphrodite genitalia development [P];negative regulation of cell proliferation [P];body morphogenesis [P];nematode larval development [P];transcription a…	70	58	12	46	46	0
Glaucophyta-Cyanophora_paradoxa_dxContig7884x1	1053	-	-	-	-	-	70	69	1	14	14	0
Glaucophyta-Cyanophora_paradoxa_dxContig8283x2	2514	UPL3_ARATH	Q6WWW4	75130026	E3 ubiquitin-protein ligase UPL3	anatomical structure morphogenesis [P];system development [P];cellular macromolecule metabolic process [P];tissue development [P];protein binding [F];membrane [C];protein transport [P];intracellular part [C];primary metabolic process [P];	70	67	3	0	0	0
Glaucophyta-Cyanophora_paradoxa_dxContig11936x1	1575	Y2354_DICDI	Q54DF7	74996497	Probable serine/threonine-protein kinase DDB_G0292354	positive regulation of cellular protein metabolic process [P];protein binding [F];Wnt receptor signaling pathway [P];peptidyl-serine phosphorylation [P];protein serine/threonine kinase activity [F];intracellular organelle [C];cytoplasmic part [C];EC:2.7.11.0;	69	68	1	0	0	0
Glaucophyta-Cyanophora_paradoxa_dxContig14102x1	1197	-	-	-	-	-	69	66	3	0	0	0
Glaucophyta-Cyanophora_paradoxa_dxContig26002x2	903	-	-	-	-	-	69	6	63	4	1	3
Glaucophyta-Cyanophora_paradoxa_dxContig26245x1	738	-	-	-	-	-	69	69	0	0	0	0
Glaucophyta-Cyanophora_paradoxa_dxContig26682x1	1389	DHCR7_DANRE	Q7SXF1	82187588	7-dehydrocholesterol reductase	lung development [P];nuclear outer membrane [C];7-dehydrocholesterol reductase activity [F];regulation of cholesterol biosynthetic process [P];multicellular organism growth [P];microsome [C];cell differentiation [P];protein binding [F];post-embryonic development [P];regulation of cell proliferation [P];integral to organelle membrane [C];blood vessel development [P];endoplasmic reticulum membrane …	69	62	7	32	32	0
Glaucophyta-Cyanophora_paradoxa_dxContig37612x1	744	EF1B_CHICK	Q9YGQ1	78100052	Elongation factor 1-beta	translation elongation factor activity [F];signal transducer activity [F];eukaryotic translation elongation factor 1 complex [C];protein binding [F];positive regulation of I-kappaB kinase/NF-kappaB cascade [P];cytosol [C];translational elongation [P];	69	57	12	224	224	0
Glaucophyta-Cyanophora_paradoxa_dxContig39514x2	1131	RANB9_XENLA	Q9PTY5	82117647	Ran-binding protein 9	cytosol [C];protein transporter activity [F];germ-line stem-cell niche homeostasis [P];microtubule associated complex [C];dorsal appendage formation [P];Ran GTPase binding [F];microtubule cytoskeleton organization [P];protein complex assembly [P];cytoplasmic microtubule [C];larval feeding behavior [P];Ran guanyl-nucleotide exchange factor activity [F];beta-tubulin binding [F];intracellular protei…	69	9	60	0	0	0
Glaucophyta-Cyanophora_paradoxa_dxContig53302x5	2277	ETUD1_MOUSE	Q8C0D5	81875956	Elongation factor Tu GTP-binding domain-containing protein 1	binding [F];	69	27	42	98	98	0
Glaucophyta-Cyanophora_paradoxa_dxContig53501x1	1128	-	-	-	-	-	69	35	34	8	8	0
Glaucophyta-Cyanophora_paradoxa_dxContig6730x4	1002	-	-	-	-	-	69	55	14	0	0	0
Glaucophyta-Cyanophora_paradoxa_dxContig6971x4	1887	FRO7_ARATH	Q3KTM0	122216266	Ferric reduction oxidase 7, chloroplastic	transition metal ion binding [F];homeostatic process [P];oxidoreductase activity [F];membrane part [C];response to abiotic stimulus [P];ion transport [P];response to stress [P];plasma membrane [C];	69	68	1	0	0	0
Glaucophyta-Cyanophora_paradoxa_dxContig7467x2	2286	YGSA_SCHPO	O94387	74582870	Uncharacterized ATP-dependent helicase C29A10.10c	regulation of primary metabolic process [P];protein binding [F];response to DNA damage stimulus [P];nuclear-transcribed mRNA catabolic process [P];DNA metabolic process [P];cytoplasm [C];nucleic acid binding [F];posttranscriptional regulation of gene expression [P];intracellular organelle [C];regulation of cellular macromolecule biosynthetic process [P];ATP-dependent RNA helicase activity [F];	69	45	24	0	0	0
Glaucophyta-Cyanophora_paradoxa_dxContig8405x2	1032	-	-	-	-	-	69	67	2	10	10	0
Glaucophyta-Cyanophora_paradoxa_dxContig9907x1	4599	-	-	-	-	-	69	60	9	0	0	0
Glaucophyta-Cyanophora_paradoxa_dxContig10429x1	2217	-	-	-	-	-	68	38	30	0	0	0
Glaucophyta-Cyanophora_paradoxa_dxContig20032x2	1203	UPL1_ARATH	Q8GY23	172045749	E3 ubiquitin-protein ligase UPL1	ligase activity [F];protein modification process [P];intracellular part [C];	68	61	7	0	0	0
Glaucophyta-Cyanophora_paradoxa_dxContig25817x1	360	-	-	-	-	-	68	29	39	6	6	0
Glaucophyta-Cyanophora_paradoxa_dxContig27894x2	510	-	-	-	-	-	68	63	5	7	7	0
Glaucophyta-Cyanophora_paradoxa_dxContig37006x2	5055	-	-	-	-	-	68	59	9	0	0	0
Glaucophyta-Cyanophora_paradoxa_dxContig37597x3	882	HTSF1_MOUSE	Q8BGC0	81913100	HIV Tat-specific factor 1 homolog	transcription initiation from RNA polymerase II promoter [P];histone acetyltransferase activity [F];PCAF complex [C];viral genome replication [P];general RNA polymerase II transcription factor activity [F];cytoplasm [C];nucleolus [C];transcription elongation regulator activity [F];RNA splicing [P];transcription coactivator activity [F];DNA binding [F];transcription elongation from RNA polymerase …	68	54	14	964	956	8
Glaucophyta-Cyanophora_paradoxa_dxContig41280x1	507	-	-	-	-	-	68	19	49	20	1	19
Glaucophyta-Cyanophora_paradoxa_dxContig53037x8	1971	TLC1_CHLTR	O84068	13633975	ADP,ATP carrier protein 1	protein binding [F];membrane [C];	68	55	13	135	135	0
Glaucophyta-Cyanophora_paradoxa_dxContig53396x2	1233	F16P1_BRANA	Q07204	585118	Fructose-1,6-bisphosphatase, chloroplastic	fructose-2,6-bisphosphate 2-phosphatase activity [F];protein binding [F];carbohydrate biosynthetic process [P];chloroplast [C];hexose metabolic process [P];EC:3.1.3.46;	68	54	14	752	752	0
Glaucophyta-Cyanophora_paradoxa_dxContig7143x5	567	-	-	-	-	-	68	2	66	39	39	0
Glaucophyta-Cyanophora_paradoxa_dxContig7199x3	1599	-	-	-	-	-	68	36	32	13	13	0
Glaucophyta-Cyanophora_paradoxa_dxContig7485x2	2403	ANK1_HUMAN	P16157	116241246	Ankyrin-1	cellular process [P];cytoskeletal protein binding [F];cytoskeleton [C];cytoplasmic part [C];plasma membrane [C];	68	11	57	0	0	0
Glaucophyta-Cyanophora_paradoxa_dxContig7870x3	2526	ACSF3_ANASP	Q8YRZ2	73622143	Magnesium-protoporphyrin IX monomethyl ester [oxidative] cyclase 3	transition metal ion binding [F];oxidoreductase activity [F];cellular metabolic process [P];chloroplast part [C];thylakoid [C];membrane [C];	68	65	3	176	176	0
Glaucophyta-Cyanophora_paradoxa_dxContig7989x1	2370	HSP82_TOBAC	P36182	547684	Heat shock protein 82	flower development [P];heat acclimation [P];regulation of meristem structural organization [P];apoplast [C];protein folding [P];regulation of type I interferon-mediated signaling pathway [P];response to water deprivation [P];vacuole [C];protein secretion [P];regulation of meristem growth [P];response to salt stress [P];protein stabilization [P];TPR domain binding [F];chloroplast [C];cell wall [C]…	68	67	1	3	3	0
Glaucophyta-Cyanophora_paradoxa_dxContig8072x2	834	BI1_ARATH	Q9LD45	12229684	Bax inhibitor 1	very long chain fatty acid metabolic process [P];ER overload response [P];response to water deprivation [P];anti-apoptosis [P];membrane fraction [C];protein binding [F];nuclear envelope [C];endoplasmic reticulum [C];integral to plasma membrane [C];	68	67	1	207	207	0
Glaucophyta-Cyanophora_paradoxa_dxContig10192x1	2187	FAS2_SCHPO	Q10289	19862944	3-oxoacyl-[acyl-carrier-protein] synthase	transferase activity [F];metabolic process [P];	67	42	25	0	0	0
Glaucophyta-Cyanophora_paradoxa_dxContig11289x2	876	-	-	-	-	-	67	66	1	0	0	0
Glaucophyta-Cyanophora_paradoxa_dxContig12738x1	1562	ABCG2_PIG	Q8MIB3	68051987	ATP-binding cassette sub-family G member 2	response to folic acid [P];embryonic process involved in female pregnancy [P];vacuolar transport [P];membrane fraction [C];urate metabolic process [P];cutin transport [P];response to nematode [P];response to iron ion [P];antibiotic transport [P];response to glucocorticoid stimulus [P];vacuolar lumen [C];external side of plasma membrane [C];xenobiotic-transporting ATPase activity [F];response to a…	67	63	4	0	0	0
Glaucophyta-Cyanophora_paradoxa_dxContig37986x2	870	-	-	-	-	-	67	30	37	141	119	22
Glaucophyta-Cyanophora_paradoxa_dxContig10206x1	1110	AP3B1_CANFA	Q7YRF1	62899869	AP-3 complex subunit beta-1	trans-Golgi network [C];cytoplasmic vesicle membrane [C];cellular membrane organization [P];cytosol [C];blood coagulation [P];protein phosphatase binding [F];transporter activity [F];antigen processing and presentation, exogenous lipid antigen via MHC class Ib [P];protein targeting to lysosome [P];post-Golgi vesicle-mediated transport [P];zinc ion transport [P];positive regulation of NK T cell di…	66	14	52	0	0	0
Glaucophyta-Cyanophora_paradoxa_dxContig10336x4	909	SMC6_SCHPO	P53692	1709997	Structural maintenance of chromosomes protein 6	intracellular [C];	66	50	16	1	1	0
Glaucophyta-Cyanophora_paradoxa_dxContig11970x1	711	DI3L2_HUMAN	Q8IYB7	296439471	DIS3-like exonuclease 2	nuclease activity [F];	66	65	1	0	0	0
Glaucophyta-Cyanophora_paradoxa_dxContig14121x2	1260	RIBA_SALTI	P66031	81599280	GTP cyclohydrolase-2	binding [F];catalytic activity [F];	66	63	3	296	296	0
Glaucophyta-Cyanophora_paradoxa_dxContig18596x1	206	-	-	-	-	-	66	66	0	0	0	0
Glaucophyta-Cyanophora_paradoxa_dxContig26689x2	1086	-	-	-	-	-	66	57	9	95	95	0
Glaucophyta-Cyanophora_paradoxa_dxContig41029x1	567	ARF_DUGJA	P91924	3182915	ADP-ribosylation factor	gamete generation [P];cytosol [C];post-Golgi vesicle-mediated transport [P];Golgi membrane [C];retrograde vesicle-mediated transport, Golgi to ER [P];receptor signaling protein activity [F];protein ADP-ribosylation [P];protein binding [F];COPI coating of Golgi vesicle [P];GTPase activity [F];transporter activity [F];intracellular protein transport [P];embryo development ending in birth or egg hat…	66	66	0	3	3	0
Glaucophyta-Cyanophora_paradoxa_dxContig52930x5	1827	WDR16_HUMAN	Q8N1V2	146291099	WD repeat-containing protein 16	protein binding [F];cell part [C];	66	35	31	451	451	0
Glaucophyta-Cyanophora_paradoxa_dxContig53498x1	333	-	-	-	-	-	66	66	0	0	0	0
Glaucophyta-Cyanophora_paradoxa_dxContig6799x1	1701	-	-	-	-	-	66	20	46	0	0	0
Glaucophyta-Cyanophora_paradoxa_dxContig7682x3	1062	ADK_PHYPA	O49923	17366025	Adenosine kinase	apoplast [C];ribonucleoside monophosphate biosynthetic process [P];protein serine/threonine/tyrosine kinase activity [F];chloroplast [C];cytosol [C];signal transduction [P];response to cadmium ion [P];adenosine kinase activity [F];response to trehalose-6-phosphate stimulus [P];plasma membrane [C];copper ion binding [F];nucleus [C];adenosine salvage [P];adenylate kinase activity [F];mitochondrion …	66	60	6	88	88	0
Glaucophyta-Cyanophora_paradoxa_dxContig8587x1	1806	PRS6A_ORYSJ	P46465	109940121	26S protease regulatory subunit 6A homolog	calmodulin binding [F];proteasome-activating nucleotidase complex [C];proteasome regulatory particle, base subcomplex [C];negative regulation of ubiquitin-protein ligase activity involved in mitotic cell cycle [P];positive regulation of ubiquitin-protein ligase activity involved in mitotic cell cycle [P];embryo sac development [P];anaphase-promoting complex-dependent proteasomal ubiquitin-depende…	66	48	18	250	250	0
Glaucophyta-Cyanophora_paradoxa_dxContig9324x4	549	ARF1_SALBA	O48649	11131023	ADP-ribosylation factor 1	gamete generation [P];cytosol [C];post-Golgi vesicle-mediated transport [P];small GTPase mediated signal transduction [P];Golgi membrane [C];retrograde vesicle-mediated transport, Golgi to ER [P];receptor signaling protein activity [F];protein ADP-ribosylation [P];protein binding [F];COPI coating of Golgi vesicle [P];GTPase activity [F];transporter activity [F];perinuclear region of cytoplasm [C]…	66	63	3	440	440	0
Glaucophyta-Cyanophora_paradoxa_dxContig9697x1	483	-	-	-	-	-	66	2	64	0	0	0
Glaucophyta-Cyanophora_paradoxa_dxContig25571x8	1377	PREA_CYAPA	P31171	399307	Prenyl transferase	mitochondrion [C];ubiquinone biosynthetic process [P];trans-hexaprenyltranstransferase activity [F];protein heterotetramerization [P];protein heterodimerization activity [F];isoprenoid biosynthetic process [P];trans-octaprenyltranstransferase activity [F];EC:2.5.1.30;EC:2.5.1.11;	65	41	24	476	468	8
Glaucophyta-Cyanophora_paradoxa_dxContig26819x2	444	-	-	-	-	-	65	64	1	3	3	0
Glaucophyta-Cyanophora_paradoxa_dxContig38145x1	1944	-	-	-	-	-	65	54	11	0	0	0
Glaucophyta-Cyanophora_paradoxa_dxContig40493x1	912	-	-	-	-	-	65	0	65	0	0	0
Glaucophyta-Cyanophora_paradoxa_dxContig54039x3	1110	PHB_CHICK	P84173	88909244	Prohibitin	specific transcriptional repressor activity [F];negative regulation of intracellular estrogen receptor signaling pathway [P];negative regulation of mammary gland epithelial cell proliferation [P];nucleoplasm [C];ovarian follicle development [P];extrinsic to mitochondrial outer membrane [C];regulation of branching involved in mammary gland duct morphogenesis [P];mitochondrial crista [C];organ rege…	65	6	59	69	69	0
Glaucophyta-Cyanophora_paradoxa_dxContig54273x1	1332	AQL1_THEAQ	P08594	114081	Aqualysin-1	hydrolase activity [F];	65	63	2	0	0	0
Glaucophyta-Cyanophora_paradoxa_dxContig54397x1	1230	CC135_MACFA	Q95JL1	146329989	Coiled-coil domain-containing protein 135	-	65	10	55	1	1	0
Glaucophyta-Cyanophora_paradoxa_dxContig55977x2	1155	-	-	-	-	-	65	26	39	0	0	0
Glaucophyta-Cyanophora_paradoxa_dxContig7476x3	1659	TCPG_XENLA	P50143	117949833	T-complex protein 1 subunit gamma	cytoskeleton [C];protein folding [P];chaperonin-containing T-complex [C];ATP binding [F];unfolded protein binding [F];	65	64	1	275	275	0
Glaucophyta-Cyanophora_paradoxa_dxContig9572x1	1254	DYRK2_DROME	Q9V3D5	47116946	Dual specificity tyrosine-phosphorylation-regulated kinase 2	multicellular organismal development [P];positive regulation of biological process [P];protein kinase activity [F];cell division [P];response to stimulus [P];M phase [P];metal ion binding [F];protein phosphorylation [P];anatomical structure development [P];intracellular non-membrane-bounded organelle [C];cytoplasmic part [C];	65	43	22	0	0	0
Glaucophyta-Cyanophora_paradoxa_dxContig10033x1	420	-	-	-	-	-	64	64	0	0	0	0
Glaucophyta-Cyanophora_paradoxa_dxContig10925x1	1557	XPO1_MOUSE	Q6P5F9	68053169	Exportin-1	regulation of protein catabolic process [P];response to virus [P];nucleoplasm [C];centriole replication [P];multicellular organismal development [P];regulation of protein export from nucleus [P];protein transporter activity [F];cytosol [C];nuclear pore [C];kinetochore [C];nuclear export signal receptor activity [F];RNA binding [F];annulate lamellae [C];regulation of centrosome duplication [P];pro…	64	59	5	0	0	0
Glaucophyta-Cyanophora_paradoxa_dxContig12104x3	861	-	-	-	-	-	64	64	0	0	0	0
Glaucophyta-Cyanophora_paradoxa_dxContig25517x7	1056	EFTS_CYAP8	B7K4S9	226740458	Elongation factor Ts	translation elongation factor activity [F];chloroplast [C];translational elongation [P];	64	64	0	1556	1556	0
Glaucophyta-Cyanophora_paradoxa_dxContig26492x2	807	-	-	-	-	-	64	43	21	3	3	0
Glaucophyta-Cyanophora_paradoxa_dxContig30647x1	186	-	-	-	-	-	64	62	2	1	1	0
Glaucophyta-Cyanophora_paradoxa_dxContig37230x4	1899	-	-	-	-	-	64	62	2	0	0	0
Glaucophyta-Cyanophora_paradoxa_dxContig37774x1	2175	CH602_GLOVI	Q7MBB4	68566279	60 kDa chaperonin 2	-	64	51	13	363	363	0
Glaucophyta-Cyanophora_paradoxa_dxContig38274x4	582	THI4_CITSI	O23787	6094476	Thiazole biosynthetic enzyme, chloroplastic	thiamine biosynthetic process [P];oxazole or thiazole biosynthetic process [P];zinc ion binding [F];mitochondrion [C];response to cold [P];thylakoid [C];chloroplast stroma [C];chloroplast membrane [C];protein homodimerization activity [F];stromule [C];response to DNA damage stimulus [P];	64	64	0	643	643	0
Glaucophyta-Cyanophora_paradoxa_dxContig39793x2	669	-	-	-	-	-	64	64	0	0	0	0
Glaucophyta-Cyanophora_paradoxa_dxContig44281x1	1371	GUXB_CELFA	P50899	1708084	Exoglucanase B	-	64	49	15	6	3	3
Glaucophyta-Cyanophora_paradoxa_dxContig53958x1	360	-	-	-	-	-	64	61	3	691	691	0
Glaucophyta-Cyanophora_paradoxa_dxContig55769x1	642	-	-	-	-	-	64	54	10	0	0	0
Glaucophyta-Cyanophora_paradoxa_dxContig7655x2	1605	DNAK_MAGSA	Q2VYT1	123540318	Chaperone protein DnaK	protein folding [P];response to stress [P];ATP binding [F];unfolded protein binding [F];mitochondrion [C];	64	62	2	0	0	0
Glaucophyta-Cyanophora_paradoxa_dxContig8039x2	840	RU17_HUMAN	P08621	13635663	U1 small nuclear ribonucleoprotein 70 kDa	regulation of RNA splicing [P];RNA binding [F];protein binding [F];U12-type spliceosomal complex [C];nuclear mRNA splicing, via spliceosome [P];	64	20	44	181	181	0
Glaucophyta-Cyanophora_paradoxa_dxContig8108x1	4485	PCSK5_MOUSE	Q04592	341942205	Proprotein convertase subtilisin/kexin type 5	membrane [C];cytoplasm [C];anatomical structure development [P];cellular component organization [P];cellular process [P];multicellular organismal process [P];	64	62	2	0	0	0
Glaucophyta-Cyanophora_paradoxa_dxContig9505x1	4284	-	-	-	-	-	64	54	10	1	1	0
Glaucophyta-Cyanophora_paradoxa_dxContig25720x3	2442	KIN10_ARATH	Q38997	38503401	SNF1-related protein kinase catalytic subunit alpha KIN10	G2/M transition DNA damage checkpoint [P];neuron projection [C];protein binding [F];nucleotide binding [F];nuclear ubiquitin ligase complex [C];organ senescence [P];detection of nutrient [P];developmental process involved in reproduction [P];axonogenesis [P];vegetative phase change [P];response to UV [P];cytoplasm [C];nucleolus [C];protein autophosphorylation [P];localization [P];sugar mediated s…	63	61	2	1	1	0
Glaucophyta-Cyanophora_paradoxa_dxContig35862x1	282	-	-	-	-	-	63	53	10	11	9	2
Glaucophyta-Cyanophora_paradoxa_dxContig37092x3	1629	TCEA1_DICDI	Q54YG9	74856708	Transcription elongation factor A protein 1	transcription regulator activity [F];binding [F];regulation of transcription from RNA polymerase II promoter [P];nucleoplasm [C];positive regulation of transcription, DNA-dependent [P];	63	17	46	93	93	0
Glaucophyta-Cyanophora_paradoxa_dxContig37213x1	666	DGK1_SCHPO	P87170	74644193	CTP-dependent diacylglycerol kinase 1	-	63	63	0	1	1	0
Glaucophyta-Cyanophora_paradoxa_dxContig37482x1	1482	GCSP_NOSP7	B2J427	226711344	Glycine dehydrogenase [decarboxylating]	oxidoreductase activity [F];glycine metabolic process [P];	63	36	27	33	33	0
Glaucophyta-Cyanophora_paradoxa_dxContig39536x1	303	-	-	-	-	-	63	62	1	0	0	0
Glaucophyta-Cyanophora_paradoxa_dxContig52835x1	837	-	-	-	-	-	63	37	26	5	5	0
Glaucophyta-Cyanophora_paradoxa_dxContig53444x2	915	CCD94_DICDI	Q54WR5	74856233	Coiled-coil domain-containing protein 94 homolog	-	63	61	2	1	1	0
Glaucophyta-Cyanophora_paradoxa_dxContig53859x3	1470	ARR3_ARATH	Q9ZWS9	51316126	Two-component response regulator ARR3	red light signaling pathway [P];two-component response regulator activity [F];primary root development [P];regulation of circadian rhythm [P];regulation of anthocyanin metabolic process [P];regulation of stomatal movement [P];response to chitin [P];stem cell maintenance [P];protein binding [F];sequence-specific DNA binding transcription factor activity [F];leaf senescence [P];regulation of chloro…	63	55	8	169	169	0
Glaucophyta-Cyanophora_paradoxa_dxContig6638x2	1821	TCPB_DICDI	Q54ES9	74996549	T-complex protein 1 subunit beta	nucleolus [C];protein folding [P];chaperonin-containing T-complex [C];ATP binding [F];unfolded protein binding [F];	63	37	26	109	109	0
Glaucophyta-Cyanophora_paradoxa_dxContig6873x1	3126	-	-	-	-	-	63	42	21	23	23	0
Glaucophyta-Cyanophora_paradoxa_dxContig7004x1	4566	-	-	-	-	-	63	61	2	0	0	0
Glaucophyta-Cyanophora_paradoxa_dxContig8439x1	810	WRBA1_RHIME	Q92PU3	20455409	Flavoprotein wrbA 1	-	63	62	1	12	12	0
Glaucophyta-Cyanophora_paradoxa_dxContig10199x1	1617	P80_DICDI	Q7YXD4	74811361	Protein P80	-	62	51	11	0	0	0
Glaucophyta-Cyanophora_paradoxa_dxContig11194x2	636	RB11A_CHICK	Q5ZJN2	82233797	Ras-related protein Rab-11A	cytokinesis [P];cell plate [C];cell cycle [P];mitochondrion [C];small GTPase mediated signal transduction [P];regulation of long-term neuronal synaptic plasticity [P];transport vesicle [C];regulation of protein transport [P];DNA binding [F];GDP binding [F];cleavage furrow [C];trans-Golgi network [C];GTPase activity [F];recycling endosome membrane [C];plasma membrane to endosome transport [P];synt…	62	57	5	1970	1970	0
Glaucophyta-Cyanophora_paradoxa_dxContig26107x4	1506	PPSD_BACSU	P94459	239938684	ATP-dependent tyrosine adenylase 2	metabolic process [P];catalytic activity [F];	62	5	57	0	0	0
Glaucophyta-Cyanophora_paradoxa_dxContig37147x1	690	RS15_THEMA	Q9X165	226733859	30S ribosomal protein S15	RNA binding [F];ribonucleoprotein complex [C];	62	60	2	1190	1190	0
Glaucophyta-Cyanophora_paradoxa_dxContig37350x2	369	-	-	-	-	-	62	62	0	0	0	0
Glaucophyta-Cyanophora_paradoxa_dxContig37958x1	1170	PYC_ASPNG	Q9HES8	51701713	Pyruvate carboxylase	oxaloacetate metabolic process [P];pyruvate carboxylase activity [F];soluble fraction [C];mitochondrial inner membrane [C];biotin binding [F];ATP binding [F];gluconeogenesis [P];mitochondrial matrix [C];EC:6.4.1.1;	62	58	4	0	0	0
Glaucophyta-Cyanophora_paradoxa_dxContig38350x2	1056	CCA1_YEAST	P21269	135969	CCA tRNA nucleotidyltransferase, mitochondrial	binding [F];nucleotidyltransferase activity [F];RNA processing [P];intracellular part [C];EC:2.7.7.0;	62	36	26	105	104	1
Glaucophyta-Cyanophora_paradoxa_dxContig38499x1	1218	-	-	-	-	-	62	15	47	113	113	0
Glaucophyta-Cyanophora_paradoxa_dxContig39024x1	906	-	-	-	-	-	62	61	1	0	0	0
Glaucophyta-Cyanophora_paradoxa_dxContig39147x1	1416	MURD_ANADE	Q2IG29	118595640	UDP-N-acetylmuramoylalanine--D-glutamate ligase	cellular process [P];metabolic process [P];catalytic activity [F];	62	31	31	215	215	0
Glaucophyta-Cyanophora_paradoxa_dxContig40529x1	873	ABCG4_HUMAN	Q9H172	17432915	ATP-binding cassette sub-family G member 4	steroid metabolic process [P];regulation of localization [P];negative regulation of biological process [P];cholesterol transport [P];lipid transporter activity [F];heterocycle metabolic process [P];intracellular membrane-bounded organelle [C];plasma membrane part [C];small molecule metabolic process [P];regulation of primary metabolic process [P];developmental process [P];nucleotide binding [F];d…	62	62	0	2	2	0
Glaucophyta-Cyanophora_paradoxa_dxContig46379x1	435	-	-	-	-	-	62	59	3	0	0	0
Glaucophyta-Cyanophora_paradoxa_dxContig53055x3	684	SEC22_CANGA	Q6FWT0	62901080	Protein transport protein SEC22	exocytosis [P];cellular membrane organization [P];cytoplasmic membrane-bounded vesicle [C];intracellular organelle part [C];membrane part [C];organelle membrane [C];intracellular transport [P];endomembrane system [C];	62	60	2	121	121	0
Glaucophyta-Cyanophora_paradoxa_dxContig54553x1	864	-	-	-	-	-	62	58	4	0	0	0
Glaucophyta-Cyanophora_paradoxa_dxContig6671x3	639	SCUB2_DANRE	Q5G872	82075614	Signal peptide, CUB and EGF-like domain-containing protein 2	anatomical structure development [P];multicellular organismal process [P];cell part [C];	62	56	6	0	0	0
Glaucophyta-Cyanophora_paradoxa_dxContig7202x2	3183	TRNK1_MOUSE	Q8BV79	205816200	TPR and ankyrin repeat-containing protein 1	-	62	41	21	0	0	0
Glaucophyta-Cyanophora_paradoxa_dxContig7397x1	231	-	-	-	-	-	62	0	62	1	1	0
Glaucophyta-Cyanophora_paradoxa_dxContig8417x1	1551	FAS1_YARLI	P34229	54040792	S-acyl fatty acid synthase thioesterase	holo-[acyl-carrier-protein] synthase activity [F];fatty acid biosynthetic process [P];fatty-acyl-CoA synthase activity [F];oxidation-reduction process [P];macromolecule biosynthetic process [P];magnesium ion binding [F];3-oxoacyl-[acyl-carrier-protein] reductase (NADPH) activity [F];3-oxoacyl-[acyl-carrier-protein] synthase activity [F];EC:2.7.8.7;EC:2.3.1.86;EC:1.1.1.100;EC:2.3.1.41;	62	23	39	0	0	0
Glaucophyta-Cyanophora_paradoxa_dxContig8600x3	1467	SAC1_CHLRE	Q39593	2499533	Putative sulfur deprivation response regulator	transport [P];	62	58	4	7	7	0
Glaucophyta-Cyanophora_paradoxa_dxContig8992x1	1053	DEGS1_HUMAN	O15121	74739483	Sphingolipid delta(4)-desaturase DES1	fatty acid biosynthetic process [P];sphinganine metabolic process [P];integral to membrane [C];sphingolipid delta-4 desaturase activity [F];sphingosine hydroxylase activity [F];protein binding [F];ceramide biosynthetic process [P];endoplasmic reticulum [C];	62	61	1	91	91	0
Glaucophyta-Cyanophora_paradoxa_dxContig9243x2	1476	MCTP1_HUMAN	Q6DN14	300669650	Multiple C2 and transmembrane domain-containing protein 1	neuron projection [C];lipid binding [F];synaptic transmission [P];exocytosis [P];phagocytosis, engulfment [P];cellular macromolecule metabolic process [P];protein kinase C activity [F];cytoplasmic vesicle membrane [C];adaptation of rhodopsin mediated signaling [P];protein metabolic process [P];plasma membrane part [C];regulation of primary metabolic process [P];regulation of cellular localization…	62	32	30	1	1	0
Glaucophyta-Cyanophora_paradoxa_dxContig10718x3	891	KITH_MYXVL	Q9Q8N6	21759250	Thymidine kinase	thymidine kinase activity [F];nucleobase-containing compound metabolic process [P];ATP binding [F];zinc ion binding [F];mitochondrion [C];protein homotetramerization [P];EC:2.7.1.21;	61	1	60	6	6	0
Glaucophyta-Cyanophora_paradoxa_dxContig14007x2	324	ZFAND_DICDI	Q55BU1	74858227	AN1-type zinc finger protein	binding [F];	61	61	0	0	0	0
Glaucophyta-Cyanophora_paradoxa_dxContig37167x1	777	-	-	-	-	-	61	31	30	656	656	0
Glaucophyta-Cyanophora_paradoxa_dxContig37217x5	444	CX5B2_ARATH	Q9SSB8	75207492	Cytochrome c oxidase subunit 5b-2, mitochondrial	cobalt ion binding [F];zinc ion binding [F];chloroplast thylakoid membrane [C];mitochondrion [C];	61	61	0	679	679	0
Glaucophyta-Cyanophora_paradoxa_dxContig37959x1	1242	MYB_AVIMB	P01104	127590	Transforming protein Myb	nuclear matrix [C];embryonic digestive tract development [P];nucleolus [C];regulation of synergid differentiation [P];regulation of transcription, DNA-dependent [P];DNA binding [F];calcium ion transport [P];sequence-specific DNA binding transcription factor activity [F];G1/S transition of mitotic cell cycle [P];pollen tube guidance [P];transcription coactivator activity [F];in utero embryonic dev…	61	56	5	2	2	0
Glaucophyta-Cyanophora_paradoxa_dxContig38997x1	1053	-	-	-	-	-	61	4	57	1	1	0
Glaucophyta-Cyanophora_paradoxa_dxContig40076x1	216	CYC_RABIT	P00008	119388072	Cytochrome c	cytosol [C];transport [P];electron transport chain [P];DNA fragmentation involved in apoptotic nuclear change [P];electron transporter, transferring electrons from CoQH2-cytochrome c reductase complex and cytochrome c oxidase complex activity [F];respiratory chain [C];heme binding [F];mitochondrial matrix [C];	61	55	6	1023	1023	0
Glaucophyta-Cyanophora_paradoxa_dxContig53566x2	1395	-	-	-	-	-	61	1	60	0	0	0
Glaucophyta-Cyanophora_paradoxa_dxContig53589x2	678	-	-	-	-	-	61	44	17	121	121	0
Glaucophyta-Cyanophora_paradoxa_dxContig6840x4	1479	SET1_DICDI	Q54HS3	74852293	Histone-lysine N-methyltransferase set1	histone methyltransferase complex [C];histone methyltransferase activity (H3-K4 specific) [F];nucleolus [C];histone H3-K4 methylation [P];protein binding [F];	61	4	57	45	45	0
Glaucophyta-Cyanophora_paradoxa_dxContig7582x4	1254	-	-	-	-	-	61	57	4	20	20	0
Glaucophyta-Cyanophora_paradoxa_dxContig7682x5	2139	-	-	-	-	-	61	54	7	2	2	0
Glaucophyta-Cyanophora_paradoxa_dxContig7986x1	12387	-	-	-	-	-	61	39	22	0	0	0
Glaucophyta-Cyanophora_paradoxa_dxContig8926x2	1371	METK_CHLRE	A8HYU5	223635318	S-adenosylmethionine synthase	cell wall [C];methionine metabolic process [P];nucleolus [C];methionine adenosyltransferase activity [F];response to cold [P];S-adenosylmethionine biosynthetic process [P];one-carbon metabolic process [P];ATP binding [F];magnesium ion binding [F];lignin biosynthetic process [P];cytoplasm [C];plasma membrane [C];EC:2.5.1.6;	61	38	23	211	211	0
Glaucophyta-Cyanophora_paradoxa_dxContig9031x4	381	-	-	-	-	-	61	61	0	2484	2484	0
Glaucophyta-Cyanophora_paradoxa_dxContig10379x3	1206	ZNFX1_HUMAN	Q9P2E3	23821814	NFX1-type zinc finger-containing protein 1	-	60	6	54	0	0	0
Glaucophyta-Cyanophora_paradoxa_dxContig11111x4	1059	-	-	-	-	-	60	52	8	1	1	0
Glaucophyta-Cyanophora_paradoxa_dxContig11577x2	588	CHMP5_DICDI	Q54JK4	74852802	Charged multivesicular body protein 5	transport [P];intracellular membrane-bounded organelle [C];cellular process [P];	60	60	0	0	0	0
Glaucophyta-Cyanophora_paradoxa_dxContig26228x1	4968	HETE1_PODAS	Q00808	3023956	Vegetative incompatibility protein HET-E-1	cellular process [P];microtubule associated complex [C];primary metabolic process [P];nucleolus [C];macromolecule metabolic process [P];nucleotide binding [F];catalytic activity [F];	60	36	24	0	0	0
Glaucophyta-Cyanophora_paradoxa_dxContig26933x4	1413	-	-	-	-	-	60	59	1	2	2	0
Glaucophyta-Cyanophora_paradoxa_dxContig29966x1	588	-	-	-	-	-	60	18	42	2	2	0
Glaucophyta-Cyanophora_paradoxa_dxContig32922x1	270	-	-	-	-	-	60	60	0	1	1	0
Glaucophyta-Cyanophora_paradoxa_dxContig37605x3	618	SPG1_SCHPO	P87027	21542235	Septum-promoting GTP-binding protein 1	endoplasmic reticulum-Golgi intermediate compartment [C];transport vesicle [C];protein binding [F];nucleotide binding [F];endosome organization [P];organelle membrane [C];early endosome [C];endocytosis [P];regulation of cellular process [P];intracellular organelle part [C];plasma membrane [C];pollen tube growth [P];	60	4	56	235	235	0
Glaucophyta-Cyanophora_paradoxa_dxContig37776x1	2070	-	-	-	-	-	60	21	39	0	0	0
Glaucophyta-Cyanophora_paradoxa_dxContig38919x1	531	VATL_PLECA	Q43362	3915255	V-type proton ATPase 16 kDa proteolipid subunit	fusome [C];hydrogen-exporting ATPase activity, phosphorylative mechanism [F];integral to membrane [C];ATP synthesis coupled proton transport [P];proton-transporting ATP synthase complex, coupling factor F(o) [C];cytoplasmic membrane-bounded vesicle [C];protein binding [F];vacuolar proton-transporting V-type ATPase, V0 domain [C];plasma membrane [C];dsRNA transport [P];EC:3.6.3.6;	60	58	2	385	385	0
Glaucophyta-Cyanophora_paradoxa_dxContig38974x1	1107	HUWE1_RAT	P51593	50403677	E3 ubiquitin-protein ligase HUWE1	transport [P];nucleolus [C];protein polyubiquitination [P];histone ubiquitination [P];ubiquitin-protein ligase activity [F];protein binding [F];macromolecule localization [P];cytoplasm [C];EC:6.3.2.19;	60	47	13	11	11	0
Glaucophyta-Cyanophora_paradoxa_dxContig52991x1	1731	EPS15_DICDI	Q54KI4	74853074	Epidermal growth factor receptor substrate 15 homolog	macromolecule localization [P];protein binding [F];intracellular signal transduction [P];positive regulation of biological process [P];cellular membrane organization [P];endosome transport [P];organelle membrane [C];signal transduction [P];early endosome [C];plasma membrane [C];	60	58	2	1	1	0
Glaucophyta-Cyanophora_paradoxa_dxContig53600x2	1233	-	-	-	-	-	60	59	1	0	0	0
Glaucophyta-Cyanophora_paradoxa_dxContig53718x1	1236	GMPP2_ORYSJ	Q941T9	75164045	Probable mannose-1-phosphate guanylyltransferase 2	response to jasmonic acid stimulus [P];mannose-1-phosphate guanylyltransferase activity [F];response to ozone [P];mitochondrion [C];response to salt stress [P];cellulose biosynthetic process [P];defense response to bacterium [P];response to heat [P];L-ascorbic acid biosynthetic process [P];dolichol-linked oligosaccharide biosynthetic process [P];response to ammonium ion [P];GTP binding [F];EC:2.7…	60	59	1	14	14	0
Glaucophyta-Cyanophora_paradoxa_dxContig54585x1	954	GLO1_ARATH	Q9LRR9	13124262	Peroxisomal (S)-2-hydroxy-acid oxidase GLO1	glyoxylate metabolic process [P];peroxisome [C];mitochondrion [C];oxidation-reduction process [P];glycolate oxidase activity [F];fatty acid alpha-oxidation [P];glycolate catabolic process [P];chloroplast stroma [C];photorespiration [P];vacuole [C];cytosolic ribosome [C];FMN binding [F];membrane [C];nucleus [C];apoplast [C];	60	58	2	0	0	0
Glaucophyta-Cyanophora_paradoxa_dxContig54854x2	741	PH4H_CAEEL	P90925	6226669	Probable phenylalanine-4-hydroxylase 1	tryptophan 5-monooxygenase activity [F];protein binding [F];catecholamine biosynthetic process [P];response to activity [P];bone remodeling [P];serotonin biosynthetic process from tryptophan [P];response to calcium ion [P];response to estrogen stimulus [P];mammary gland alveolus development [P];cytosol [C];response to glucocorticoid stimulus [P];behavior [P];cellular amino acid biosynthetic proce…	60	59	1	0	0	0
Glaucophyta-Cyanophora_paradoxa_dxContig7000x2	1458	Y878_METJA	Q58288	2496136	Uncharacterized lipoprotein MJ0878	-	60	56	4	4	4	0
Glaucophyta-Cyanophora_paradoxa_dxContig7143x6	1983	PERQ2_HUMAN	Q6Y7W6	74710467	PERQ amino acid-rich with GYF domain-containing protein 2	-	60	36	24	251	251	0
Glaucophyta-Cyanophora_paradoxa_dxContig7323x1	1911	-	-	-	-	-	60	56	4	0	0	0
Glaucophyta-Cyanophora_paradoxa_dxContig8098x1	2688	AGM1_HUMAN	O95394	12643302	Phosphoacetylglucosamine mutase	hemopoiesis [P];spermatogenesis [P];transferase activity [F];response to UV [P];dolichol-linked oligosaccharide biosynthetic process [P];phosphoglucomutase activity [F];cytosol [C];glucose 1-phosphate metabolic process [P];phosphoacetylglucosamine mutase activity [F];polysaccharide biosynthetic process [P];UDP-N-acetylglucosamine biosynthetic process [P];embryo development [P];photoreactive repai…	60	36	24	597	597	0
Glaucophyta-Cyanophora_paradoxa_dxContig9428x1	1266	SNX2_MOUSE	Q9CWK8	20140232	Sorting nexin-2	cellular process [P];transport [P];intracellular membrane-bounded organelle [C];cytoplasmic part [C];	60	55	5	78	78	0
Glaucophyta-Cyanophora_paradoxa_dxContig25957x1	981	-	-	-	-	-	59	59	0	2	2	0
Glaucophyta-Cyanophora_paradoxa_dxContig27982x1	1674	-	-	-	-	-	59	48	11	0	0	0
Glaucophyta-Cyanophora_paradoxa_dxContig28292x1	114	-	-	-	-	-	59	2	57	0	0	0
Glaucophyta-Cyanophora_paradoxa_dxContig37073x4	135	-	-	-	-	-	59	44	15	0	0	0
Glaucophyta-Cyanophora_paradoxa_dxContig38015x1	1056	-	-	-	-	-	59	12	47	15	15	0
Glaucophyta-Cyanophora_paradoxa_dxContig40098x2	573	AKIR2_MOUSE	B1AXD8	215275196	Akirin-2	transcriptional repressor complex [C];positive regulation of transcription from RNA polymerase II promoter [P];positive regulation of interleukin-6 production [P];protein binding [F];specific transcriptional repressor activity [F];positive regulation of cell proliferation [P];negative regulation of transcription, DNA-dependent [P];response to lipopolysaccharide [P];embryo development [P];	59	46	13	35	35	0
Glaucophyta-Cyanophora_paradoxa_dxContig42898x1	360	-	-	-	-	-	59	1	58	0	0	0
Glaucophyta-Cyanophora_paradoxa_dxContig44223x1	378	-	-	-	-	-	59	57	2	1	1	0
Glaucophyta-Cyanophora_paradoxa_dxContig53008x1	936	CLPC_PORPU	P51332	1705925	ATP-dependent Clp protease ATP-binding subunit clpA homolog	protein binding [F];ATP-dependent peptidase activity [F];Tic complex [C];cell wall [C];nucleotide-excision repair [P];chloroplast stroma [C];DNA binding [F];chloroplast organization [P];nuclease activity [F];chloroplast thylakoid membrane [C];protein import into chloroplast stroma [P];ATP binding [F];regulation of chlorophyll biosynthetic process [P];mitochondrion [C];protein metabolic process [P…	59	41	18	24	24	0
Glaucophyta-Cyanophora_paradoxa_dxContig53049x1	1860	UPL1_ARATH	Q8GY23	172045749	E3 ubiquitin-protein ligase UPL1	transport [P];protein binding [F];negative regulation of biological process [P];cytoplasm [C];protein ubiquitination [P];acid-amino acid ligase activity [F];cellular component organization [P];proteolysis [P];nucleus [C];reproductive process [P];EC:6.3.2.0;	59	7	52	3	3	0
Glaucophyta-Cyanophora_paradoxa_dxContig53536x5	756	RL15_SYNR3	A5GVX7	166234528	50S ribosomal protein L15	cytoplasmic part [C];intracellular organelle [C];ribonucleoprotein complex [C];	59	57	2	165	165	0
Glaucophyta-Cyanophora_paradoxa_dxContig53876x1	699	PHS2_DICDI	P34114	166208493	Glycogen phosphorylase 2	cytosol [C];response to water deprivation [P];carbohydrate metabolic process [P];identical protein binding [F];phosphorylase activity [F];chloroplast [C];response to cadmium ion [P];EC:2.4.1.1;	59	19	40	79	79	0
Glaucophyta-Cyanophora_paradoxa_dxContig6650x6	1140	CC14A_MOUSE	Q6GQT0	56748600	Dual specificity protein phosphatase CDC14A	primary metabolic process [P];cell cycle [P];cellular macromolecule metabolic process [P];intracellular non-membrane-bounded organelle [C];intracellular organelle part [C];regulation of cellular process [P];phosphoprotein phosphatase activity [F];nucleus [C];response to DNA damage stimulus [P];EC:3.1.3.16;	59	13	46	79	79	0
Glaucophyta-Cyanophora_paradoxa_dxContig7199x1	1530	-	-	-	-	-	59	25	34	159	159	0
Glaucophyta-Cyanophora_paradoxa_dxContig7267x4	2952	RPA2_SCHPO	Q9P7X8	259016134	Probable DNA-directed RNA polymerase I subunit RPA2	DNA-directed RNA polymerase activity [F];rRNA transcription [P];nucleologenesis [P];positive regulation of interferon-beta production [P];embryo implantation [P];positive regulation of innate immune response [P];DNA-directed RNA polymerase I complex [C];protein binding [F];nucleoplasm [C];embryo development [P];EC:2.7.7.6;	59	27	32	69	69	0
Glaucophyta-Cyanophora_paradoxa_dxContig8139x2	681	DCOR_DICDI	Q54UF3	74897175	Probable ornithine decarboxylase	response to virus [P];cytosol [C];putrescine biosynthetic process [P];mitochondrion [C];arginine decarboxylase activity [F];ornithine decarboxylase activator activity [F];ornithine metabolic process [P];protein binding [F];kidney development [P];positive regulation of cell proliferation [P];ornithine decarboxylase activity [F];ornithine decarboxylase inhibitor activity [F];EC:4.1.1.19;EC:4.1.1.17;	59	56	3	0	0	0
Glaucophyta-Cyanophora_paradoxa_dxContig9302x1	1236	HETE1_PODAS	Q00808	3023956	Vegetative incompatibility protein HET-E-1	nuclear lumen [C];nucleic acid metabolic process [P];cell cycle process [P];protein modification process [P];proteolysis [P];regulation of cellular macromolecule biosynthetic process [P];regulation of nucleobase-containing compound metabolic process [P];binding [F];cytoplasmic part [C];	59	1	58	10	10	0
Glaucophyta-Cyanophora_paradoxa_dxContig9571x1	243	RL37A_DICDI	Q54UG4	74855589	60S ribosomal protein L37a	structural constituent of ribosome [F];protein binding [F];ribosome biogenesis [P];cytosolic large ribosomal subunit [C];mitochondrion [C];translational elongation [P];	59	59	0	1002	1002	0
Glaucophyta-Cyanophora_paradoxa_dxContig9670x3	771	CYNT_MYCTU	O53573	81669460	Carbonic anhydrase	metal ion binding [F];protein binding [F];lyase activity [F];	59	52	7	169	169	0
Glaucophyta-Cyanophora_paradoxa_dxContig10846x1	522	AMT12_SOLLC	O04161	3023281	Ammonium transporter 1 member 2	high affinity secondary active ammonium transmembrane transporter activity [F];response to nematode [P];plasma membrane [C];methylammonium transport [P];ammonium transport [P];protein polymerization [P];nucleus [C];	58	58	0	34	34	0
Glaucophyta-Cyanophora_paradoxa_dxContig16859x1	276	-	-	-	-	-	58	6	52	0	0	0
Glaucophyta-Cyanophora_paradoxa_dxContig25532x1	630	QUEF_MARMM	Q0AQT4	122316346	NADPH-dependent 7-cyano-7-deazaguanine reductase	preQ1 synthase activity [F];cytoplasm [C];oxidation-reduction process [P];queuosine biosynthetic process [P];oxidoreductase activity, acting on other nitrogenous compounds as donors, with NAD or NADP as acceptor [F];EC:1.7.1.13;EC:1.7.1.0;	58	58	0	140	140	0
Glaucophyta-Cyanophora_paradoxa_dxContig25539x1	1092	DDX47_MOUSE	Q9CWX9	52782790	Probable ATP-dependent RNA helicase DDX47	positive regulation of growth rate [P];nucleolus [C];hermaphrodite genitalia development [P];body morphogenesis [P];nematode larval development [P];protein binding [F];embryo development ending in birth or egg hatching [P];hydrolase activity [F];	58	4	54	51	50	1
Glaucophyta-Cyanophora_paradoxa_dxContig26143x4	618	WRBA_GEOMG	Q39XL1	123572545	Flavoprotein wrbA	oxidoreductase activity [F];FMN binding [F];negative regulation of transcription, DNA-dependent [P];	58	51	7	11	11	0
Glaucophyta-Cyanophora_paradoxa_dxContig26317x2	954	RPF2_MOUSE	Q9JJ80	18203123	Ribosome production factor 2 homolog	nucleolus [C];reproduction [P];protein binding [F];	58	12	46	112	112	0
Glaucophyta-Cyanophora_paradoxa_dxContig26992x1	987	PROD2_ARATH	Q6NKX1	75126937	Proline dehydrogenase 2, mitochondrial	binding [F];mitochondrial inner membrane [C];response to abiotic stimulus [P];proline dehydrogenase activity [F];proline metabolic process [P];response to stress [P];EC:1.5.99.8;	58	57	1	0	0	0
Glaucophyta-Cyanophora_paradoxa_dxContig36998x1	1854	-	-	-	-	-	58	37	21	6	5	1
Glaucophyta-Cyanophora_paradoxa_dxContig37194x5	1167	ALB32_CHLRE	Q8LKI3	38372239	Inner membrane ALBINO3-like protein 2, chloroplastic	protein binding [F];chloroplast [C];thylakoid [C];membrane [C];	58	45	13	363	363	0
Glaucophyta-Cyanophora_paradoxa_dxContig37252x2	1311	-	-	-	-	-	58	20	38	94	94	0
Glaucophyta-Cyanophora_paradoxa_dxContig37840x3	1752	ERG6_KLULA	Q6CYB3	62900210	Sterol 24-C-methyltransferase	intracellular membrane-bounded organelle [C];primary metabolic process [P];biosynthetic process [P];transferase activity [F];	58	55	3	10	10	0
Glaucophyta-Cyanophora_paradoxa_dxContig37948x2	1533	NDH_DICDI	Q55CD9	182667920	Probable NADH dehydrogenase	-	58	53	5	43	43	0
Glaucophyta-Cyanophora_paradoxa_dxContig38512x3	552	-	-	-	-	-	58	51	7	642	604	38
Glaucophyta-Cyanophora_paradoxa_dxContig38558x1	9432	-	-	-	-	-	58	54	4	0	0	0
Glaucophyta-Cyanophora_paradoxa_dxContig38634x1	1674	TAD2B_ARATH	Q9ATB4	75167827	Transcriptional adapter ADA2b	transcription regulator activity [F];protein binding [F];transferase activity [F];response to stimulus [P];SAGA-type complex [C];transcription, DNA-dependent [P];regulation of cellular process [P];histone acetylation [P];	58	55	3	6	6	0
Glaucophyta-Cyanophora_paradoxa_dxContig38750x4	312	-	-	-	-	-	58	29	29	75	75	0
Glaucophyta-Cyanophora_paradoxa_dxContig39078x1	195	PABP_CRYNB	P0CP47	338819168	Polyadenylate-binding protein, cytoplasmic and nuclear	cytosol [C];translation activator activity [F];regulation of translation [P];mRNA polyadenylation [P];protein C-terminus binding [F];protein self-association [F];mRNA stabilization [P];poly(A) RNA binding [F];nucleotide binding [F];polysome [C];negative regulation of nuclear-transcribed mRNA poly(A) tail shortening [P];eukaryotic initiation factor 4G binding [F];nucleus [C];mRNA transport [P];	58	57	1	120	120	0
Glaucophyta-Cyanophora_paradoxa_dxContig52898x4	1275	ISPH_THEEB	Q8DK29	50401049	4-hydroxy-3-methylbut-2-enyl diphosphate reductase	4-hydroxy-3-methylbut-2-en-1-yl diphosphate reductase activity [F];metal ion binding [F];oxidation-reduction process [P];isopentenyl diphosphate biosynthetic process, mevalonate-independent pathway [P];3 iron, 4 sulfur cluster binding [F];EC:1.17.1.2;	58	49	9	93	93	0
Glaucophyta-Cyanophora_paradoxa_dxContig52939x1	1443	-	-	-	-	-	58	5	53	216	6	210
Glaucophyta-Cyanophora_paradoxa_dxContig53205x2	2829	-	-	-	-	-	58	50	8	0	0	0
Glaucophyta-Cyanophora_paradoxa_dxContig53267x2	1437	TRP_COPC7	A8NEP3	189030350	Tryptophan synthase	cellular amino acid biosynthetic process [P];aromatic amino acid family metabolic process [P];catalytic activity [F];	58	48	10	27	27	0
Glaucophyta-Cyanophora_paradoxa_dxContig57247x1	717	-	-	-	-	-	58	53	5	0	0	0
Glaucophyta-Cyanophora_paradoxa_dxContig58029x1	402	-	-	-	-	-	58	2	56	0	0	0
Glaucophyta-Cyanophora_paradoxa_dxContig6628x2	270	-	-	-	-	-	58	57	1	1686	1686	0
Glaucophyta-Cyanophora_paradoxa_dxContig6827x1	2655	PLEC_HUMAN	Q15149	209572726	Plectin	cell development [P];cytoskeleton organization [P];cell cycle process [P];actin filament-based process [P];contractile fiber [C];organ development [P];intracellular membrane-bounded organelle [C];plasma membrane [C];membrane part [C];anatomical structure formation involved in morphogenesis [P];nucleoside-triphosphatase activity [F];protein binding [F];striated muscle cell differentiation [P];cell…	58	27	31	302	302	0
Glaucophyta-Cyanophora_paradoxa_dxContig7536x2	360	SMC1A_XENLA	O93308	29336591	Structural maintenance of chromosomes protein 1A	X chromosome [C];transcription regulator activity [F];cell cycle checkpoint [P];oviposition [P];dosage compensation, by hypoactivation of X chromosome [P];positive regulation of growth rate [P];signal transduction in response to DNA damage [P];mitotic spindle organization [P];mitotic chromosome condensation [P];cytoplasm [C];protein heterodimerization activity [F];inductive cell migration [P];kin…	58	2	56	9	9	0
Glaucophyta-Cyanophora_paradoxa_dxContig7685x1	939	MYST1_ORYSJ	Q8LI34	75156289	Putative MYST-like histone acetyltransferase 1	dosage compensation [P];histone acetyltransferase activity (H4-K16 specific) [F];negative regulation of interleukin-2 production [P];repressing transcription factor binding [F];double-strand break repair [P];nucleolus [C];metal ion binding [F];kinetochore [C];DNA damage response, signal transduction by p53 class mediator resulting in transcription of p21 class mediator [P];negative regulation of …	58	7	51	53	53	0
Glaucophyta-Cyanophora_paradoxa_dxContig8238x1	537	SYM1_KLULA	Q6CIY7	74604902	Protein SYM1	-	58	55	3	1184	1184	0
Glaucophyta-Cyanophora_paradoxa_dxContig9959x1	3630	AT8A1_HUMAN	Q9Y2Q0	8134331	Probable phospholipid-transporting ATPase IA	acrosomal vesicle [C];chloroplast envelope [C];protein binding [F];phospholipid transporter activity [F];hydrolase activity, acting on acid anhydrides, catalyzing transmembrane movement of substances [F];phospholipid transport [P];Golgi organization [P];ATPase activity, coupled to movement of substances [F];ion transmembrane transporter activity [F];plasma membrane [C];EC:3.6.3.0;	58	54	4	18	18	0
Glaucophyta-Cyanophora_paradoxa_dxContig10791x1	1380	SYA_SYNE7	Q31PW3	205830241	Alanyl-tRNA synthetase	aminoacyl-tRNA ligase activity [F];RNA binding [F];translation [P];tRNA aminoacylation [P];nucleotide binding [F];	57	52	5	4	4	0
Glaucophyta-Cyanophora_paradoxa_dxContig10895x2	954	SPPA_ECOLI	P08395	34395936	Protease 4	-	57	56	1	0	0	0
Glaucophyta-Cyanophora_paradoxa_dxContig11099x1	1326	ILVH_GALSU	Q9MS98	14194872	Acetolactate synthase small subunit	plasma membrane [C];amino acid binding [F];acetolactate synthase activity [F];branched chain family amino acid biosynthetic process [P];growth [P];plastid [C];EC:2.2.1.6;	57	54	3	0	0	0
Glaucophyta-Cyanophora_paradoxa_dxContig12021x1	180	UBA1_DICDI	Q55C16	74897382	Ubiquitin-like modifier-activating enzyme 1	-	57	37	20	61	61	0
Glaucophyta-Cyanophora_paradoxa_dxContig19596x1	471	-	-	-	-	-	57	50	7	46	46	0
Glaucophyta-Cyanophora_paradoxa_dxContig25569x3	1521	Y746_CHLPN	Q9Z7F9	14195481	UPF0159 protein CPn_0746/CP_1126/CPj0746/CpB0774	-	57	2	55	4	4	0
Glaucophyta-Cyanophora_paradoxa_dxContig25757x1	636	EF1B_HUMAN	P24534	119163	Elongation factor 1-beta	translation elongation factor activity [F];signal transducer activity [F];eukaryotic translation elongation factor 1 complex [C];protein binding [F];positive regulation of I-kappaB kinase/NF-kappaB cascade [P];cytosol [C];translational elongation [P];	57	56	1	284	284	0
Glaucophyta-Cyanophora_paradoxa_dxContig26761x1	399	-	-	-	-	-	57	57	0	1564	1564	0
Glaucophyta-Cyanophora_paradoxa_dxContig30966x1	267	-	-	-	-	-	57	1	56	0	0	0
Glaucophyta-Cyanophora_paradoxa_dxContig37038x1	1899	ABCG2_MOUSE	Q7TMS5	68052328	ATP-binding cassette sub-family G member 2	cellular nitrogen compound metabolic process [P];vacuolar transport [P];cutin transport [P];response to nematode [P];antibiotic transport [P];protein dimerization activity [F];vacuolar lumen [C];external side of plasma membrane [C];small molecule metabolic process [P];drug transmembrane transporter activity [F];ATPase activity, coupled to transmembrane movement of substances [F];heterocycle metab…	57	50	7	4	4	0
Glaucophyta-Cyanophora_paradoxa_dxContig37147x6	2103	RRN3_MOUSE	B2RS91	259494579	RNA polymerase I-specific transcription initiation factor RRN3	regulation of biological process [P];cellular component organization or biogenesis at cellular level [P];cellular component organization [P];transcription, DNA-dependent [P];nucleus [C];	57	36	21	35	35	0
Glaucophyta-Cyanophora_paradoxa_dxContig37226x1	11223	-	-	-	-	-	57	8	49	0	0	0
Glaucophyta-Cyanophora_paradoxa_dxContig37507x2	1263	-	-	-	-	-	57	50	7	0	0	0
Glaucophyta-Cyanophora_paradoxa_dxContig38020x1	2358	PRS8A_ARATH	Q9C5U3	75168996	26S protease regulatory subunit 8 homolog A	positive regulation of ubiquitin-protein ligase activity involved in mitotic cell cycle [P];transcription from RNA polymerase II promoter [P];transcription cofactor activity [F];thyrotropin-releasing hormone receptor binding [F];positive regulation of transcription, DNA-dependent [P];negative regulation of ubiquitin-protein ligase activity involved in mitotic cell cycle [P];negative regulation of…	57	35	22	35	34	1
Glaucophyta-Cyanophora_paradoxa_dxContig38493x1	1473	PHO4_NEUCR	P15710	130117	Phosphate-repressible phosphate permease	sodium ion transport [P];signal transducer activity [F];integral to membrane [C];sodium:phosphate symporter activity [F];signal transduction [P];phosphate ion transport [P];	57	53	4	98	98	0
Glaucophyta-Cyanophora_paradoxa_dxContig39558x1	2157	PNO_EUGGR	Q94IN5	33112418	Pyruvate dehydrogenase [NADP+], mitochondrial	intracellular membrane-bounded organelle [C];generation of precursor metabolites and energy [P];oxidoreductase activity [F];cytoplasmic part [C];nucleotide binding [F];coenzyme binding [F];	57	6	51	0	0	0
Glaucophyta-Cyanophora_paradoxa_dxContig43313x1	579	-	-	-	-	-	57	23	34	0	0	0
Glaucophyta-Cyanophora_paradoxa_dxContig48755x1	231	-	-	-	-	-	57	49	8	0	0	0
Glaucophyta-Cyanophora_paradoxa_dxContig52967x2	1968	-	-	-	-	-	57	12	45	1	0	1
Glaucophyta-Cyanophora_paradoxa_dxContig53052x1	3822	-	-	-	-	-	57	46	11	0	0	0
Glaucophyta-Cyanophora_paradoxa_dxContig54093x1	528	TP4AA_DICDI	Q54DU9	74851202	Probable protein tyrosine phosphatase type IVA A	prenylated protein tyrosine phosphatase activity [F];dephosphorylation [P];identical protein binding [F];cytoplasmic part [C];nucleus [C];	57	50	7	45	45	0
Glaucophyta-Cyanophora_paradoxa_dxContig54675x1	615	CHMP1_DICDI	O96552	74834463	Charged multivesicular body protein 1	negative regulation of S phase of mitotic cell cycle [P];zinc ion binding [F];gene silencing [P];microtubule organizing center [C];mitotic chromosome condensation [P];negative regulation of transcription by glucose [P];vesicle-mediated transport [P];protein domain specific binding [F];early endosome [C];metallopeptidase activity [F];nuclear matrix [C];condensed nuclear chromosome [C];endomembrane…	57	56	1	1	1	0
Glaucophyta-Cyanophora_paradoxa_dxContig6675x1	969	-	-	-	-	-	57	57	0	0	0	0
Glaucophyta-Cyanophora_paradoxa_dxContig8452x1	327	-	-	-	-	-	57	57	0	0	0	0
Glaucophyta-Cyanophora_paradoxa_dxContig8514x1	927	-	-	-	-	-	57	57	0	0	0	0
Glaucophyta-Cyanophora_paradoxa_dxContig8620x1	1941	GTE3_ARATH	Q9S7T1	75194105	Transcription factor GTE3, chloroplastic	transcription regulator activity [F];protein binding [F];positive regulation of biological process [P];cytoplasm [C];nucleolus [C];inner cell mass cell proliferation [P];protein phosphorylation [P];histone H4-K12 acetylation [P];DNA binding [F];chromosome segregation [P];regulation of cellular process [P];condensed nuclear chromosome [C];nuclear chromatin [C];positive regulation of DNA binding [P…	57	39	18	357	357	0
Glaucophyta-Cyanophora_paradoxa_dxContig8732x1	1542	-	-	-	-	-	57	54	3	1	1	0
Glaucophyta-Cyanophora_paradoxa_dxContig8873x3	744	-	-	-	-	-	57	56	1	0	0	0
Glaucophyta-Cyanophora_paradoxa_dxContig8962x1	1848	AT1A_TAESO	Q6RWA9	74794482	Sodium/potassium-transporting ATPase subunit alpha	phosphatidylinositol 3-kinase binding [F];positive regulation of striated muscle contraction [P];negative regulation of heart contraction [P];4-nitrophenylphosphatase activity [F];energy coupled proton transport, against electrochemical gradient [P];microsome [C];basolateral plasma membrane [C];ADP binding [F];sperm motility [P];sodium ion binding [F];protein domain specific binding [F];sarcolemm…	57	56	1	1	1	0
Glaucophyta-Cyanophora_paradoxa_dxContig9435x1	3033	DYH6_HUMAN	Q9C0G6	166922150	Dynein heavy chain 6, axonemal	cellular process [P];nucleoside-triphosphatase activity [F];cytoskeleton [C];cell projection [C];intracellular organelle part [C];EC:3.6.1.15;	57	40	17	0	0	0
Glaucophyta-Cyanophora_paradoxa_dxContig9467x4	1470	-	-	-	-	-	57	15	42	0	0	0
Glaucophyta-Cyanophora_paradoxa_dxContig9517x1	1530	GOGC5_ARATH	Q0WVL7	122175613	Golgin candidate 5	cytoskeletal part [C];microtubule cytoskeleton [C];Golgi apparatus [C];cytoskeletal protein binding [F];transcription, DNA-dependent [P];protein complex [C];	57	14	43	91	91	0
Glaucophyta-Cyanophora_paradoxa_dxContig10354x2	681	VATE_CITLI	Q9SWE7	12585492	V-type proton ATPase subunit E	acrosomal vesicle [C];protein binding [F];ATP metabolic process [P];hydrogen-exporting ATPase activity, phosphorylative mechanism [F];vacuole [C];ATP hydrolysis coupled proton transport [P];proton-transporting two-sector ATPase complex [C];organelle membrane [C];intracellular organelle part [C];plasma membrane [C];mitochondrion [C];EC:3.6.3.6;	56	48	8	325	325	0
Glaucophyta-Cyanophora_paradoxa_dxContig25539x6	669	RHP23_SCHPO	O74803	21542214	UV excision repair protein rhp23	nucleotide-excision repair, DNA damage removal [P];polyubiquitin binding [F];spermatogenesis [P];single-stranded DNA binding [F];nucleoplasm [C];regulation of proteasomal ubiquitin-dependent protein catabolic process [P];nucleotide-excision repair, DNA damage recognition [P];	56	43	13	341	341	0
Glaucophyta-Cyanophora_paradoxa_dxContig36989x2	819	RAB1_DISOM	P22125	131785	Ras-related protein ORAB-1	soluble fraction [C];vacuole [C];GTP binding [F];Golgi apparatus [C];plasma membrane [C];protein binding [F];vesicle-mediated transport [P];insoluble fraction [C];neuronal cell body [C];endoplasmic reticulum [C];mitochondrion [C];small GTPase mediated signal transduction [P];GTPase activity [F];protein transport [P];	56	56	0	465	451	14
Glaucophyta-Cyanophora_paradoxa_dxContig37217x2	2082	WDR75_DANRE	Q7ZVR1	73622082	WD repeat-containing protein 75	-	56	30	26	20	20	0
Glaucophyta-Cyanophora_paradoxa_dxContig37807x2	2004	SAP3B_XENLA	Q6NRF1	82185213	Serine/threonine-protein phosphatase 6 regulatory subunit 3-B	regulation of phosphoprotein phosphatase activity [P];protein phosphatase binding [F];	56	49	7	216	216	0
Glaucophyta-Cyanophora_paradoxa_dxContig38102x1	1641	PP407_ARATH	Q9FIX3	75170916	Pentatricopeptide repeat-containing protein At5g39710	cell part [C];	56	19	37	6	6	0
Glaucophyta-Cyanophora_paradoxa_dxContig54214x2	1917	SMC5_CHICK	Q5ZJY5	75571298	Structural maintenance of chromosomes protein 5	binding [F];cellular process [P];	56	52	4	2	2	0
Glaucophyta-Cyanophora_paradoxa_dxContig55756x1	1467	-	-	-	-	-	56	2	54	0	0	0
Glaucophyta-Cyanophora_paradoxa_dxContig55804x1	900	-	-	-	-	-	56	55	1	17	17	0
Glaucophyta-Cyanophora_paradoxa_dxContig6795x2	978	MTRR_CAEEL	Q17574	20138955	Putative methionine synthase reductase	cytosol [C];methionine metabolic process [P];cell death [P];oxidation-reduction process [P];oxidoreductase activity [F];protein binding [F];NADP binding [F];flavin adenine dinucleotide binding [F];FMN binding [F];	56	54	2	0	0	0
Glaucophyta-Cyanophora_paradoxa_dxContig6922x1	2037	-	-	-	-	-	56	55	1	0	0	0
Glaucophyta-Cyanophora_paradoxa_dxContig7068x4	1299	-	-	-	-	-	56	51	5	236	236	0
Glaucophyta-Cyanophora_paradoxa_dxContig7362x5	1986	ARP5_SCHPO	Q9Y7X8	74654534	Actin-like protein arp5	protein complex [C];cellular macromolecule metabolic process [P];nucleic acid metabolic process [P];intracellular non-membrane-bounded organelle [C];intracellular organelle part [C];nucleus [C];	56	11	45	20	20	0
Glaucophyta-Cyanophora_paradoxa_dxContig10986x1	2994	ATP4A_CANFA	P50996	1703460	Potassium-transporting ATPase alpha chain 1	neuron projection [C];proton transport [P];regulation of muscle contraction [P];intracellular membrane-bounded organelle [C];metal ion transport [P];cation homeostasis [P];blood circulation [P];integral to membrane [C];behavior [P];metal ion binding [F];neurological system process [P];ion transmembrane transport [P];monovalent inorganic cation transmembrane transporter activity [F];plasma membran…	55	49	6	0	0	0
Glaucophyta-Cyanophora_paradoxa_dxContig15729x1	483	-	-	-	-	-	55	4	51	0	0	0
Glaucophyta-Cyanophora_paradoxa_dxContig26019x4	1002	-	-	-	-	-	55	55	0	0	0	0
Glaucophyta-Cyanophora_paradoxa_dxContig26104x1	4695	RRP5_MOUSE	Q6NS46	224493305	Protein RRP5 homolog	binding [F];intracellular organelle [C];	55	30	25	0	0	0
Glaucophyta-Cyanophora_paradoxa_dxContig26109x1	1422	-	-	-	-	-	55	51	4	2	2	0
Glaucophyta-Cyanophora_paradoxa_dxContig28143x1	252	-	-	-	-	-	55	0	55	5	0	5
Glaucophyta-Cyanophora_paradoxa_dxContig32655x1	246	-	-	-	-	-	55	54	1	25	25	0
Glaucophyta-Cyanophora_paradoxa_dxContig36975x1	2136	TRNK1_HUMAN	O15050	205816263	TPR and ankyrin repeat-containing protein 1	-	55	10	45	0	0	0
Glaucophyta-Cyanophora_paradoxa_dxContig37371x3	1536	YLAK_BACSU	O07635	81637495	Uncharacterized protein ylaK	cell part [C];	55	30	25	68	68	0
Glaucophyta-Cyanophora_paradoxa_dxContig37659x3	663	-	-	-	-	-	55	53	2	115	115	0
Glaucophyta-Cyanophora_paradoxa_dxContig52894x1	729	-	-	-	-	-	55	0	55	55	55	0
Glaucophyta-Cyanophora_paradoxa_dxContig53386x1	2901	-	-	-	-	-	55	46	9	0	0	0
Glaucophyta-Cyanophora_paradoxa_dxContig55547x3	1305	SC31A_CHICK	Q5F3X8	82231215	Protein transport protein Sec31A	endomembrane system [C];cellular membrane organization [P];organelle membrane [C];ER to Golgi vesicle-mediated transport [P];calcium-dependent protein binding [F];cytoplasmic vesicle [C];endoplasmic reticulum [C];intracellular organelle part [C];perinuclear region of cytoplasm [C];response to calcium ion [P];	55	54	1	0	0	0
Glaucophyta-Cyanophora_paradoxa_dxContig6979x3	732	RAN_CAEEL	O17915	37999354	GTP-binding nuclear protein ran-1	chromatin [C];nucleoplasm [C];regulation of cell shape [P];cell adhesion [P];microtubule polymerization [P];growth [P];meiotic chromosome segregation [P];mitotic spindle organization [P];locomotion [P];nuclear microtubule [C];melanosome [C];GTP binding [F];androgen receptor signaling pathway [P];cell division [P];protein export from nucleus [P];DNA metabolic process [P];cytosol [C];nuclear pore […	55	48	7	407	407	0
Glaucophyta-Cyanophora_paradoxa_dxContig7362x7	228	-	-	-	-	-	55	55	0	188	188	0
Glaucophyta-Cyanophora_paradoxa_dxContig7756x2	639	-	-	-	-	-	55	55	0	0	0	0
Glaucophyta-Cyanophora_paradoxa_dxContig9291x2	1011	KAPR1_DROME	P16905	34395943	cAMP-dependent protein kinase type I regulatory subunit	protein binding [F];intracellular signal transduction [P];regulation of transcription from RNA polymerase II promoter [P];membrane fraction [C];hormone-mediated signaling pathway [P];activation of protein kinase A activity [P];cytosol [C];protein phosphorylation [P];protein complex [C];plasma membrane [C];multicellular organismal process [P];	55	40	15	418	418	0
Glaucophyta-Cyanophora_paradoxa_dxContig10691x1	2511	PRS4B_ARATH	Q9SL67	75337370	26S proteasome regulatory subunit 4 homolog B	response to misfolded protein [P];determination of adult lifespan [P];reproduction [P];meristem growth [P];protein binding [F];positive regulation of ubiquitin-protein ligase activity involved in mitotic cell cycle [P];maintenance of root meristem identity [P];root cap development [P];negative regulation of ubiquitin-protein ligase activity involved in mitotic cell cycle [P];phototropism [P];prot…	54	43	11	554	554	0
Glaucophyta-Cyanophora_paradoxa_dxContig10863x2	1665	-	-	-	-	-	54	54	0	0	0	0
Glaucophyta-Cyanophora_paradoxa_dxContig11753x1	954	SAC1_RAT	Q9ES21	81868350	Phosphatidylinositide phosphatase SAC1	protein binding [F];multicellular organismal development [P];inositol or phosphatidylinositol phosphatase activity [F];integral to membrane [C];endoplasmic reticulum membrane [C];response to stimulus [P];anatomical structure development [P];endocytosis [P];primary metabolic process [P];regulation of cellular process [P];dephosphorylation [P];	54	53	1	0	0	0
Glaucophyta-Cyanophora_paradoxa_dxContig12225x2	873	RH6_ORYSJ	Q7XMK8	75327302	DEAD-box ATP-dependent RNA helicase 6	RNA binding [F];regulation of translation [P];cytoplasmic mRNA processing body [C];ATP-dependent helicase activity [F];ATP binding [F];virus-host interaction [P];mRNA processing [P];mRNA transport [P];	54	35	19	0	0	0
Glaucophyta-Cyanophora_paradoxa_dxContig26024x1	507	-	-	-	-	-	54	2	52	0	0	0
Glaucophyta-Cyanophora_paradoxa_dxContig28030x1	1911	PCSK5_RAT	P41413	353526321	Proprotein convertase subtilisin/kexin type 5	signaling [P];cell part [C];regulation of biological process [P];cellular component assembly [P];anatomical structure morphogenesis [P];organ development [P];epithelium development [P];cell differentiation [P];transport [P];basal lamina [C];binding [F];	54	52	2	0	0	0
Glaucophyta-Cyanophora_paradoxa_dxContig28046x1	666	-	-	-	-	-	54	13	41	60	60	0
Glaucophyta-Cyanophora_paradoxa_dxContig28135x1	426	-	-	-	-	-	54	3	51	0	0	0
Glaucophyta-Cyanophora_paradoxa_dxContig28312x2	567	-	-	-	-	-	54	53	1	9	9	0
Glaucophyta-Cyanophora_paradoxa_dxContig29674x1	447	SF3A3_MOUSE	Q9D554	18202846	Splicing factor 3A subunit 3	positive regulation of NFAT protein import into nucleus [P];nuclear mRNA 3'-splice site recognition [P];zinc ion binding [F];nucleic acid binding [F];precatalytic spliceosome [C];U2 snRNP [C];nuclear speck [C];fertilization [P];mitotic spindle organization [P];protein binding [F];catalytic step 2 spliceosome [C];	54	8	46	215	215	0
Glaucophyta-Cyanophora_paradoxa_dxContig32251x1	264	PLS_STAES	Q8CQD9	48428250	Accumulation-associated protein	-	54	54	0	1	1	0
Glaucophyta-Cyanophora_paradoxa_dxContig37179x1	5157	GELA_DICDI	P13466	121115	Gelation factor	-	54	50	4	1	1	0
Glaucophyta-Cyanophora_paradoxa_dxContig37204x1	867	-	-	-	-	-	54	11	43	114	114	0
Glaucophyta-Cyanophora_paradoxa_dxContig37843x2	1326	-	-	-	-	-	54	53	1	0	0	0
Glaucophyta-Cyanophora_paradoxa_dxContig38104x2	2331	-	-	-	-	-	54	30	24	0	0	0
Glaucophyta-Cyanophora_paradoxa_dxContig38500x1	768	-	-	-	-	-	54	6	48	1	1	0
Glaucophyta-Cyanophora_paradoxa_dxContig39684x1	1590	-	-	-	-	-	54	2	52	0	0	0
Glaucophyta-Cyanophora_paradoxa_dxContig40348x1	669	-	-	-	-	-	54	52	2	0	0	0
Glaucophyta-Cyanophora_paradoxa_dxContig52825x3	5454	YVC1_YEAST	Q12324	85701294	Calcium channel YVC1	cilium [C];protein binding [F];negative regulation of biological process [P];calcium ion transport [P];nucleobase-containing compound metabolic process [P];organ development [P];cation channel activity [F];ion transmembrane transport [P];regulation of cellular process [P];intracellular organelle [C];plasma membrane part [C];cytoplasmic part [C];	54	38	16	0	0	0
Glaucophyta-Cyanophora_paradoxa_dxContig52950x1	5550	TRNK1_MOUSE	Q8BV79	205816200	TPR and ankyrin repeat-containing protein 1	-	54	9	45	0	0	0
Glaucophyta-Cyanophora_paradoxa_dxContig52985x2	831	-	-	-	-	-	54	3	51	417	417	0
Glaucophyta-Cyanophora_paradoxa_dxContig53248x6	1929	GSH1_HUMAN	P48506	1346190	Glutamate--cysteine ligase catalytic subunit	protein binding [F];ADP binding [F];anti-apoptosis [P];cysteine metabolic process [P];cell redox homeostasis [P];glutamate binding [F];coenzyme binding [F];magnesium ion binding [F];response to heat [P];negative regulation of transcription, DNA-dependent [P];glutamate metabolic process [P];glutathione biosynthetic process [P];response to hormone stimulus [P];regulation of blood vessel size [P];cy…	54	30	24	69	69	0
Glaucophyta-Cyanophora_paradoxa_dxContig54171x2	1773	CCR4A_ARATH	Q8W0Z9	75248588	Carbon catabolite repressor protein 4 homolog 1	binding [F];	54	42	12	52	51	1
Glaucophyta-Cyanophora_paradoxa_dxContig54434x1	1593	CKAP5_HUMAN	Q14008	212276513	Cytoskeleton-associated protein 5	binding [F];microtubule cytoskeleton [C];cell cycle [P];microtubule cytoskeleton organization [P];cytoplasmic part [C];cytoskeletal part [C];	54	49	5	0	0	0
Glaucophyta-Cyanophora_paradoxa_dxContig54631x1	1749	MYS2_DICDI	P08799	134047850	Myosin-2 heavy chain	lamellipodium [C];protein binding [F];actin filament [C];multicellular organismal development [P];actin filament-based movement [P];membrane fraction [C];neutrophil mediated immunity [P];immune response [P];basolateral plasma membrane [C];microvillus [C];microfilament motor activity [F];cellular component organization at cellular level [P];lateral plasma membrane [C];anatomical structure developm…	54	20	34	0	0	0
Glaucophyta-Cyanophora_paradoxa_dxContig55465x1	1719	-	-	-	-	-	54	9	45	0	0	0
Glaucophyta-Cyanophora_paradoxa_dxContig57863x1	576	-	-	-	-	-	54	3	51	0	0	0
Glaucophyta-Cyanophora_paradoxa_dxContig6787x4	3102	-	-	-	-	-	54	51	3	0	0	0
Glaucophyta-Cyanophora_paradoxa_dxContig7000x1	1089	PPIL1_ASPOR	Q2U6U0	93140601	Peptidyl-prolyl cis-trans isomerase-like 1	protein folding [P];RNA splicing [P];spliceosomal complex [C];protein binding [F];mRNA processing [P];peptidyl-prolyl cis-trans isomerase activity [F];EC:5.2.1.8;	54	11	43	110	110	0
Glaucophyta-Cyanophora_paradoxa_dxContig7049x6	2814	NU155_HUMAN	O75694	6093462	Nuclear pore complex protein Nup155	protein binding [F];nuclear envelope [C];transport [P];	54	22	32	28	28	0
Glaucophyta-Cyanophora_paradoxa_dxContig7200x1	972	ATP4_ARATH	Q96252	2493045	ATP synthase subunit delta', mitochondrial	positive regulation of growth rate [P];hydrogen ion transporting ATP synthase activity, rotational mechanism [F];zinc ion binding [F];mitochondrial proton-transporting ATP synthase complex, catalytic core F(1) [C];response to salt stress [P];reproduction [P];nematode larval development [P];embryo development ending in birth or egg hatching [P];hydrolase activity [F];proton transport [P];	54	49	5	530	530	0
Glaucophyta-Cyanophora_paradoxa_dxContig7297x2	1485	-	-	-	-	-	54	35	19	0	0	0
Glaucophyta-Cyanophora_paradoxa_dxContig8095x1	342	-	-	-	-	-	54	51	3	145	145	0
Glaucophyta-Cyanophora_paradoxa_dxContig8501x1	1086	-	-	-	-	-	54	52	2	0	0	0
Glaucophyta-Cyanophora_paradoxa_dxContig8634x1	2355	GPMI_CLOP1	Q0TQY9	122958895	2,3-bisphosphoglycerate-independent phosphoglycerate mutase	isomerase activity [F];metabolic process [P];	54	54	0	12	12	0
Glaucophyta-Cyanophora_paradoxa_dxContig8814x1	5991	ARCB_ECO57	P58363	17366312	Aerobic respiration control sensor protein ArcB	binding [F];transferase activity [F];cellular metabolic process [P];	54	17	37	2	2	0
Glaucophyta-Cyanophora_paradoxa_dxContig8849x1	672	LRC58_XENTR	A4IHG1	162416065	Leucine-rich repeat-containing protein 58	-	54	53	1	4	4	0
Glaucophyta-Cyanophora_paradoxa_dxContig9555x1	1518	MTR1_DICDI	Q54WR1	74856229	Cap-specific mRNA (nucleoside-2'-O-)-methyltransferase 1	mRNA processing [P];cell part [C];methylation [P];methyltransferase activity [F];EC:2.1.1.0;	54	5	49	0	0	0
Glaucophyta-Cyanophora_paradoxa_dxContig12069x1	1185	-	-	-	-	-	53	13	40	1	1	0
Glaucophyta-Cyanophora_paradoxa_dxContig12163x1	1701	-	-	-	-	-	53	47	6	0	0	0
Glaucophyta-Cyanophora_paradoxa_dxContig13909x1	1248	-	-	-	-	-	53	48	5	0	0	0
Glaucophyta-Cyanophora_paradoxa_dxContig26077x11	1953	SEC_ARATH	Q9M8Y0	75336082	Probable UDP-N-acetylglucosamine--peptide N-acetylglucosaminyltransferase SEC	cellular process [P];binding [F];signaling [P];response to chemical stimulus [P];intracellular part [C];transferase activity, transferring glycosyl groups [F];	53	39	14	116	115	1
Glaucophyta-Cyanophora_paradoxa_dxContig319x2	462	BI1L_ARATH	Q94A20	75164899	BI1-like protein	-	53	53	0	0	0	0
Glaucophyta-Cyanophora_paradoxa_dxContig37466x3	1125	CLPP1_ANASP	Q8YXH5	21759071	ATP-dependent Clp protease proteolytic subunit 1	ATP binding [F];cytoplasm [C];proteolysis [P];serine-type endopeptidase activity [F];endopeptidase Clp complex [C];EC:3.4.21.0;	53	53	0	63	63	0
Glaucophyta-Cyanophora_paradoxa_dxContig37489x7	2610	PAN2_CHICK	Q5F450	82231230	PAB-dependent poly(A)-specific ribonuclease subunit 2	histone H4 acetylation [P];response to lipopolysaccharide [P];immunoglobulin V(D)J recombination [P];positive regulation of transcription from RNA polymerase II promoter [P];protein stabilization [P];transcription activator activity [F];protein heterodimerization activity [F];transcription factor complex [C];nuclear nucleosome [C];response to drug [P];histone H3 acetylation [P];sequence-specific …	53	30	23	27	27	0
Glaucophyta-Cyanophora_paradoxa_dxContig37769x1	2403	-	-	-	-	-	53	10	43	51	50	1
Glaucophyta-Cyanophora_paradoxa_dxContig37917x1	2244	-	-	-	-	-	53	3	50	23	23	0
Glaucophyta-Cyanophora_paradoxa_dxContig37921x4	1437	KPK2_ARATH	Q39030	21431798	Serine/threonine-protein kinase AtPK2/AtPK19	regulation of localization [P];protein serine/threonine kinase activity [F];neuron projection [C];cofactor binding [F];sodium ion transport [P];positive regulation of translation [P];positive regulation of dendrite morphogenesis [P];potassium channel regulator activity [F];3-phosphoinositide-dependent protein kinase binding [F];intracellular protein kinase cascade [P];regulation of cell cycle [P]…	53	49	4	1	1	0
Glaucophyta-Cyanophora_paradoxa_dxContig38445x3	1665	WNK9_ARATH	Q2V338	122209238	Probable serine/threonine-protein kinase WNK9	protein autophosphorylation [P];intracellular protein kinase cascade [P];protein serine/threonine kinase activity [F];photoperiodism, flowering [P];positive regulation of flower development [P];circadian rhythm [P];ATP binding [F];protein binding [F];cytoplasm [C];membrane [C];nucleus [C];EC:2.7.11.0;	53	45	8	0	0	0
Glaucophyta-Cyanophora_paradoxa_dxContig39199x1	891	PHS1_DICDI	Q00766	166208494	Glycogen phosphorylase 1	glycogen phosphorylase activity [F];cytosol [C];glycogen catabolic process [P];response to water deprivation [P];protein binding [F];nucleotide binding [F];chloroplast [C];response to cadmium ion [P];	53	35	18	0	0	0
Glaucophyta-Cyanophora_paradoxa_dxContig41913x1	756	-	-	-	-	-	53	17	36	54	43	11
Glaucophyta-Cyanophora_paradoxa_dxContig42603x1	786	-	-	-	-	-	53	32	21	0	0	0
Glaucophyta-Cyanophora_paradoxa_dxContig53211x3	1308	-	-	-	-	-	53	13	40	1	0	1
Glaucophyta-Cyanophora_paradoxa_dxContig53675x1	1500	DKC1_ARATH	Q9LD90	67460428	H/ACA ribonucleoprotein complex subunit 4	cytosol [C];positive regulation of growth rate [P];RNA binding [F];Cajal body [C];pseudouridylate synthase activity [F];nucleolus [C];microtubule [C];rRNA processing [P];telomerase activity [F];telomerase holoenzyme complex [C];DNA binding [F];chromosome, centromeric region [C];nematode larval development [P];protein binding [F];telomere maintenance via telomerase [P];pseudouridine synthesis [P];…	53	23	30	7	7	0
Glaucophyta-Cyanophora_paradoxa_dxContig53773x1	1029	YII1_SCHPO	Q9UTN2	48475030	Uncharacterized protein C139.01c	5'-3' exonuclease activity [F];response to stimulus [P];binding [F];DNA metabolic process [P];exodeoxyribonuclease activity, producing 5'-phosphomonoesters [F];EC:3.1.11.0;	53	52	1	13	13	0
Glaucophyta-Cyanophora_paradoxa_dxContig6792x3	2562	Y4399_DICDI	Q86AS0	75013564	Probable helicase DDB_G0274399	protein binding [F];gene expression [P];nucleic acid metabolic process [P];intracellular part [C];nucleic acid binding [F];helicase activity [F];cellular macromolecule biosynthetic process [P];	53	34	19	0	0	0
Glaucophyta-Cyanophora_paradoxa_dxContig7000x3	1173	-	-	-	-	-	53	51	2	0	0	0
Glaucophyta-Cyanophora_paradoxa_dxContig7131x2	1515	ATG1_COLLN	P87248	62899695	Serine/threonine-protein kinase ATG1	cytoplasm [C];autophagic cell death [P];entry into host [P];protein phosphorylation [P];ATP binding [F];pathogenesis [P];protein serine/threonine kinase activity [F];autophagy [P];protein transport [P];spore germination [P];EC:2.7.11.0;	53	21	32	5	5	0
Glaucophyta-Cyanophora_paradoxa_dxContig7582x1	1335	-	-	-	-	-	53	37	16	62	62	0
Glaucophyta-Cyanophora_paradoxa_dxContig8233x2	3273	AT8A1_BOVIN	Q29449	8134328	Probable phospholipid-transporting ATPase IA	membrane [C];phospholipid transporter activity [F];lipid transport [P];ATPase activity [F];cellular process [P];secretory granule [C];binding [F];EC:3.6.1.3;	53	46	7	10	10	0
Glaucophyta-Cyanophora_paradoxa_dxContig8518x1	912	FH13_ARATH	Q9LVN1	160014033	Formin-like protein 13	cellular process [P];protein binding [F];cellular component organization [P];cell part [C];	53	43	10	0	0	0
Glaucophyta-Cyanophora_paradoxa_dxContig9373x3	249	-	-	-	-	-	53	43	10	487	487	0
Glaucophyta-Cyanophora_paradoxa_dxContig10642x1	1728	-	-	-	-	-	52	51	1	0	0	0
Glaucophyta-Cyanophora_paradoxa_dxContig12743x1	1644	DHSA_ORYSJ	Q6ZDY8	75135397	Succinate dehydrogenase [ubiquinone] flavoprotein subunit, mitochondrial	transport [P];cell wall [C];succinate metabolic process [P];mitochondrial respiratory chain complex II [C];cobalt ion binding [F];electron carrier activity [F];tricarboxylic acid cycle [P];ATP binding [F];nervous system development [P];protein binding [F];mitochondrial electron transport, succinate to ubiquinone [P];succinate dehydrogenase (ubiquinone) activity [F];flavin adenine dinucleotide bin…	52	49	3	6	6	0
Glaucophyta-Cyanophora_paradoxa_dxContig20495x1	711	-	-	-	-	-	52	0	52	0	0	0
Glaucophyta-Cyanophora_paradoxa_dxContig25984x3	465	-	-	-	-	-	52	42	10	46	46	0
Glaucophyta-Cyanophora_paradoxa_dxContig26080x12	2859	EIF3A_ARATH	Q9LD55	23396624	Eukaryotic translation initiation factor 3 subunit A	translation initiation factor activity [F];cytosol [C];eukaryotic translation initiation factor 3 complex [C];protein binding [F];formation of translation initiation complex [P];plasma membrane [C];	52	43	9	7	7	0
Glaucophyta-Cyanophora_paradoxa_dxContig26084x1	504	-	-	-	-	-	52	19	33	0	0	0
Glaucophyta-Cyanophora_paradoxa_dxContig27034x1	5757	DYH1_RAT	Q63164	172045978	Dynein heavy chain 1, axonemal	dynein complex [C];cilium [C];motor activity [F];cellular component movement [P];axoneme [C];	52	46	6	22	22	0
Glaucophyta-Cyanophora_paradoxa_dxContig32693x1	123	-	-	-	-	-	52	52	0	37	37	0
Glaucophyta-Cyanophora_paradoxa_dxContig37212x1	711	-	-	-	-	-	52	41	11	78	78	0
Glaucophyta-Cyanophora_paradoxa_dxContig37240x5	1815	RIO1_DICDI	Q54VD8	74997094	Serine/threonine-protein kinase rio1	chromosome segregation [P];protein binding [F];protein kinase activity [F];nucleotide binding [F];	52	17	35	144	143	1
Glaucophyta-Cyanophora_paradoxa_dxContig37259x1	705	AMT15_ARATH	Q9LK16	75273698	Putative ammonium transporter 1 member 5	ammonium transport [P];protein polymerization [P];high affinity secondary active ammonium transmembrane transporter activity [F];nucleus [C];plasma membrane [C];	52	52	0	0	0	0
Glaucophyta-Cyanophora_paradoxa_dxContig37482x4	636	SAP1_ARATH	Q6NNI8	73921294	Zinc finger A20 and AN1 domain-containing stress-associated protein 1	skeletal system morphogenesis [P];face development [P];in utero embryonic development [P];DNA binding [F];respiratory system process [P];protein binding [F];vasculature development [P];smooth muscle tissue development [P];platelet-derived growth factor receptor signaling pathway [P];zinc ion binding [F];plastid [C];fibroblast migration [P];	52	49	3	48	48	0
Glaucophyta-Cyanophora_paradoxa_dxContig38130x1	1251	ENOA_MACFA	Q4R5L2	75076073	Alpha-enolase	response to virus [P];phosphopyruvate hydratase complex [C];negative regulation of transcription from RNA polymerase II promoter [P];transcription corepressor activity [F];membrane [C];insoluble fraction [C];response to organic substance [P];chloroplast [C];protein dimerization activity [F];trichome morphogenesis [P];phosphopyruvate hydratase activity [F];glycolysis [P];negative regulation of cel…	52	47	5	35	35	0
Glaucophyta-Cyanophora_paradoxa_dxContig38575x1	1035	IN37_SPIOL	P23525	124429	37 kDa inner envelope membrane protein, chloroplastic	plastid inner membrane [C];transferase activity [F];metabolic process [P];chloroplast [C];	52	41	11	53	53	0
Glaucophyta-Cyanophora_paradoxa_dxContig52933x1	708	-	-	-	-	-	52	50	2	0	0	0
Glaucophyta-Cyanophora_paradoxa_dxContig53120x2	714	ABCG6_DICDI	Q54TV1	74997041	ABC transporter G family member 6	response to stimulus [P];transport [P];membrane [C];	52	52	0	5	5	0
Glaucophyta-Cyanophora_paradoxa_dxContig53901x2	1032	TRXR2_RAT	Q9Z0J5	172045556	Thioredoxin reductase 2, mitochondrial	cellular process [P];response to inorganic substance [P];cytosol [C];mitochondrion [C];multicellular organismal process [P];protein binding [F];developmental process [P];thioredoxin-disulfide reductase activity [F];EC:1.8.1.9;	52	50	2	0	0	0
Glaucophyta-Cyanophora_paradoxa_dxContig53968x1	2433	PLPL8_MOUSE	Q8K1N1	81900941	Calcium-independent phospholipase A2-gamma	fatty acid metabolic process [P];calcium-independent phospholipase A2 activity [F];peroxisomal membrane [C];membrane fraction [C];	52	51	1	0	0	0
Glaucophyta-Cyanophora_paradoxa_dxContig54016x3	530	G3PC_PHYPA	P34923	462139	Glyceraldehyde-3-phosphate dehydrogenase, cytosolic	glyceraldehyde-3-phosphate dehydrogenase (NAD+) (phosphorylating) activity [F];sperm motility [P];oxidation-reduction process [P];NAD binding [F];positive regulation of glycolysis [P];microtubule-based flagellum [C];cytoplasm [C];EC:1.2.1.12;	52	52	0	135	135	0
Glaucophyta-Cyanophora_paradoxa_dxContig6819x2	1032	ABKB_DICDI	Q54TR5	74855382	Probable serine/threonine-protein kinase abkB	intracellular membrane-bounded organelle [C];cytoplasmic part [C];	52	49	3	0	0	0
Glaucophyta-Cyanophora_paradoxa_dxContig7508x1	1431	-	-	-	-	-	52	52	0	21	21	0
Glaucophyta-Cyanophora_paradoxa_dxContig7649x2	4422	HETE1_PODAS	Q00808	3023956	Vegetative incompatibility protein HET-E-1	microtubule-based process [P];histone lysine methylation [P];cytoskeletal part [C];localization [P];cytoplasm [C];nervous system development [P];protein binding [F];histone methyltransferase complex [C];microtubule cytoskeleton [C];transferase activity [F];	52	23	29	0	0	0
Glaucophyta-Cyanophora_paradoxa_dxContig8261x1	1617	SYCC_DICDI	Q54KR1	74996749	Cysteinyl-tRNA synthetase, cytoplasmic	-	52	28	24	214	214	0
Glaucophyta-Cyanophora_paradoxa_dxContig8653x2	4749	CUBN_CANFA	Q9TU53	75074852	Cubilin	tissue development [P];intracellular membrane-bounded organelle [C];hydrolase activity [F];extracellular region [C];response to stimulus [P];localization [P];membrane part [C];cytoplasmic vesicle [C];organelle membrane [C];embryo development [P];primary metabolic process [P];intracellular organelle part [C];cellular process [P];binding [F];	52	52	0	0	0	0
Glaucophyta-Cyanophora_paradoxa_dxContig8918x2	1437	-	-	-	-	-	52	49	3	0	0	0
Glaucophyta-Cyanophora_paradoxa_dxContig8981x1	1371	-	-	-	-	-	52	51	1	0	0	0
Glaucophyta-Cyanophora_paradoxa_dxContig11110x1	837	HIR3_ARATH	Q9SRH6	75266226	Hypersensitive-induced response protein 3	protein histidine kinase binding [F];vacuole [C];mitochondrion [C];chloroplast [C];plasma membrane [C];	51	48	3	1	1	0
Glaucophyta-Cyanophora_paradoxa_dxContig25527x2	1113	BACR2_HALS2	P29563	231626	Archaerhodopsin-2	-	51	51	0	0	0	0
Glaucophyta-Cyanophora_paradoxa_dxContig25748x1	588	YB35_SCHPO	O14340	20140419	Oxysterol-binding protein homolog C2F12.05c	sterol binding [F];intracellular membrane-bounded organelle [C];cytoplasmic part [C];	51	47	4	0	0	0
Glaucophyta-Cyanophora_paradoxa_dxContig25830x2	885	-	-	-	-	-	51	28	23	300	294	6
Glaucophyta-Cyanophora_paradoxa_dxContig26256x1	1473	2ABA_SCHPO	Q12702	19863031	Protein phosphatase PP2A regulatory subunit B	mitochondrial fission [P];nucleoplasm [C];negative regulation of mitochondrial fusion [P];phosphatidate phosphatase activity [F];protein phosphatase type 2A complex [C];membrane fraction [C];positive regulation of neuron apoptosis [P];cytosol [C];mitochondrial outer membrane [C];cytoskeleton [C];signal transduction [P];protein phosphatase type 2A regulator activity [F];protein complex binding [F]…	51	22	29	6	3	3
Glaucophyta-Cyanophora_paradoxa_dxContig27208x3	1455	CCD63_BOVIN	Q2T9W3	122136996	Coiled-coil domain-containing protein 63	intracellular organelle [C];protein binding [F];cytoplasm [C];	51	25	26	216	216	0
Glaucophyta-Cyanophora_paradoxa_dxContig27665x1	828	-	-	-	-	-	51	28	23	0	0	0
Glaucophyta-Cyanophora_paradoxa_dxContig34281x1	186	-	-	-	-	-	51	51	0	0	0	0
Glaucophyta-Cyanophora_paradoxa_dxContig37055x3	1422	FBXW7_MOUSE	Q8VBV4	44887884	F-box/WD repeat-containing protein 7	cell development [P];nuclear lumen [C];RNA interference [P];protein complex [C];response to cytokinin stimulus [P];anatomical structure morphogenesis [P];signal transduction [P];RNA metabolic process [P];DNA endoreduplication [P];protein binding [F];nucleic acid binding [F];proteasomal ubiquitin-dependent protein catabolic process [P];regulation of transcription, DNA-dependent [P];regulation of c…	51	5	46	10	10	0
Glaucophyta-Cyanophora_paradoxa_dxContig37199x2	768	-	-	-	-	-	51	14	37	0	0	0
Glaucophyta-Cyanophora_paradoxa_dxContig37232x1	2295	ARC6_ARATH	Q9FIG9	75333910	Protein ACCUMULATION AND REPLICATION OF CHLOROPLASTS 6, chloroplastic	-	51	24	27	183	183	0
Glaucophyta-Cyanophora_paradoxa_dxContig37530x1	744	-	-	-	-	-	51	49	2	0	0	0
Glaucophyta-Cyanophora_paradoxa_dxContig37662x6	1317	YFBQ_ECOL6	P0A960	71164837	Uncharacterized aminotransferase YfbQ	plasma membrane [C];transferase activity [F];growth [P];	51	39	12	34	34	0
Glaucophyta-Cyanophora_paradoxa_dxContig37981x4	1536	ERG1_PANGI	O48651	6685403	Squalene monooxygenase	endoplasmic reticulum membrane [C];microsome [C];response to organic substance [P];cellular aromatic compound metabolic process [P];squalene monooxygenase activity [F];cholesterol metabolic process [P];EC:1.14.99.7;	51	37	14	201	200	1
Glaucophyta-Cyanophora_paradoxa_dxContig38146x1	3426	POXA_DICDI	Q6TMK4	74914842	Peroxinectin A	anatomical structure morphogenesis [P];protein binding [F];membrane [C];intracellular membrane-bounded organelle [C];growth [P];hormone metabolic process [P];response to other organism [P];oxidoreductase activity [F];organ development [P];metal ion binding [F];primary metabolic process [P];regulation of biological process [P];cuticle development [P];immune system process [P];extracellular region …	51	49	2	0	0	0
Glaucophyta-Cyanophora_paradoxa_dxContig53712x3	1569	-	-	-	-	-	51	48	3	4	4	0
Glaucophyta-Cyanophora_paradoxa_dxContig7113x2	1215	TOB1A_XENLA	Q800K6	302595903	DNA topoisomerase 2-binding protein 1-A	DNA-dependent DNA replication [P];regulation of cellular metabolic process [P];intracellular [C];binding [F];	51	30	21	0	0	0
Glaucophyta-Cyanophora_paradoxa_dxContig8172x1	1092	FPA_ARATH	Q8LPQ9	290463421	Flowering time control protein FPA	-	51	46	5	0	0	0
Glaucophyta-Cyanophora_paradoxa_dxContig9605x1	1551	UPL3_ARATH	Q6WWW4	75130026	E3 ubiquitin-protein ligase UPL3	thyroid hormone receptor binding [F];ligase activity [F];intracellular part [C];DNA endoreduplication [P];protein modification process [P];plasma membrane [C];trichome branching [P];	51	43	8	12	12	0
Glaucophyta-Cyanophora_paradoxa_dxContig10813x2	1389	-	-	-	-	-	50	49	1	114	113	1
Glaucophyta-Cyanophora_paradoxa_dxContig11204x1	1131	-	-	-	-	-	50	50	0	23	23	0
Glaucophyta-Cyanophora_paradoxa_dxContig11461x1	1041	ABCG2_DICDI	Q9NGP5	75024116	ABC transporter G family member 2	response to stimulus [P];transport [P];membrane [C];	50	46	4	0	0	0
Glaucophyta-Cyanophora_paradoxa_dxContig11599x2	666	-	-	-	-	-	50	45	5	9	1	8
Glaucophyta-Cyanophora_paradoxa_dxContig12322x1	1152	-	-	-	-	-	50	49	1	42	42	0
Glaucophyta-Cyanophora_paradoxa_dxContig26111x4	1452	PHF3_HUMAN	Q92576	34098662	PHD finger protein 3	-	50	25	25	396	395	1
Glaucophyta-Cyanophora_paradoxa_dxContig28069x2	1293	-	-	-	-	-	50	49	1	0	0	0
Glaucophyta-Cyanophora_paradoxa_dxContig28323x1	716	-	-	-	-	-	50	50	0	0	0	0
Glaucophyta-Cyanophora_paradoxa_dxContig37420x1	3216	CCD40_MOUSE	Q8BI79	81896220	Coiled-coil domain-containing protein 40	organelle organization [P];protein complex [C];intracellular non-membrane-bounded organelle [C];protein binding [F];nuclear part [C];transport [P];cytoplasmic part [C];membrane [C];	50	38	12	320	317	3
Glaucophyta-Cyanophora_paradoxa_dxContig37533x1	1722	LKAP_MOUSE	Q8BJ34	125951031	Limkain-b1	-	50	19	31	46	46	0
Glaucophyta-Cyanophora_paradoxa_dxContig37573x1	489	-	-	-	-	-	50	5	45	0	0	0
Glaucophyta-Cyanophora_paradoxa_dxContig38895x1	660	-	-	-	-	-	50	50	0	0	0	0
Glaucophyta-Cyanophora_paradoxa_dxContig39150x1	1611	-	-	-	-	-	50	0	50	0	0	0
Glaucophyta-Cyanophora_paradoxa_dxContig39153x1	654	YOCA_CAEEL	Q23280	8928507	Uncharacterized protein ZC395.10	-	50	46	4	7	7	0
Glaucophyta-Cyanophora_paradoxa_dxContig54163x1	1257	CRTB_SYNY3	P37294	585010	Phytoene synthase	carotenoid biosynthetic process [P];transferase activity [F];	50	49	1	5	5	0
Glaucophyta-Cyanophora_paradoxa_dxContig54185x2	600	MPPB_ARATH	Q42290	85700445	Probable mitochondrial-processing peptidase subunit beta	ubiquinol-cytochrome-c reductase activity [F];metal ion binding [F];mitochondrial respiratory chain complex III [C];response to alkaloid [P];response to activity [P];protein complex binding [F];metallopeptidase activity [F];mitochondrial electron transport, ubiquinol to cytochrome c [P];aerobic respiration [P];EC:1.10.2.2;	50	50	0	0	0	0
Glaucophyta-Cyanophora_paradoxa_dxContig54593x1	951	K6PF3_ARATH	Q94AA4	75164938	6-phosphofructokinase 3	6-phosphofructokinase complex [C];6-phosphofructokinase activity [F];protein binding [F];glycolysis [P];chloroplast [C];plasma membrane [C];EC:2.7.1.11;	50	48	2	4	4	0
Glaucophyta-Cyanophora_paradoxa_dxContig7025x2	1569	SYNC_BOVIN	Q2KJG3	193806383	Asparaginyl-tRNA synthetase, cytoplasmic	cytosol [C];asparagine-tRNA ligase activity [F];soluble fraction [C];protein binding [F];tRNA aminoacylation for protein translation [P];EC:6.1.1.22;	50	22	28	320	320	0
Glaucophyta-Cyanophora_paradoxa_dxContig8124x2	1215	-	-	-	-	-	50	49	1	0	0	0
Glaucophyta-Cyanophora_paradoxa_dxContig8508x1	279	-	-	-	-	-	50	0	50	1	1	0
Glaucophyta-Cyanophora_paradoxa_dxContig8576x3	1038	-	-	-	-	-	50	0	50	0	0	0
Glaucophyta-Cyanophora_paradoxa_dxContig9947x3	1329	HIS1_GEMAT	C1A4M2	259709806	ATP phosphoribosyltransferase	binding [F];	50	40	10	42	42	0
Glaucophyta-Cyanophora_paradoxa_dxContig15206x1	306	-	-	-	-	-	49	42	7	0	0	0
Glaucophyta-Cyanophora_paradoxa_dxContig15486x1	578	-	-	-	-	-	49	16	33	0	0	0
Glaucophyta-Cyanophora_paradoxa_dxContig19300x1	861	-	-	-	-	-	49	49	0	1	1	0
Glaucophyta-Cyanophora_paradoxa_dxContig37081x1	1575	SC23A_BOVIN	A2VDL8	148841185	Protein transport protein Sec23A	intracellular membrane-bounded organelle [C];cartilage development [P];pectoral fin morphogenesis [P];cellular membrane organization [P];intracellular organelle part [C];protein binding [F];organelle membrane [C];ER to Golgi vesicle-mediated transport [P];endomembrane system [C];perinuclear region of cytoplasm [C];embryonic neurocranium morphogenesis [P];	49	19	30	0	0	0
Glaucophyta-Cyanophora_paradoxa_dxContig37318x1	1398	PRI2_ARATH	Q84WJ2	34395762	Probable DNA primase large subunit	-	49	1	48	49	49	0
Glaucophyta-Cyanophora_paradoxa_dxContig37762x2	2283	YIF1A_MOUSE	Q91XB7	81879666	Protein YIF1A	calcium ion binding [F];integral to membrane [C];endoplasmic reticulum-Golgi intermediate compartment [C];calcium-dependent phospholipid binding [F];synaptic vesicle membrane [C];exocytosis [P];synaptic transmission [P];regulation of cellular process [P];Golgi apparatus [C];	49	49	0	76	76	0
Glaucophyta-Cyanophora_paradoxa_dxContig37786x1	3405	-	-	-	-	-	49	8	41	0	0	0
Glaucophyta-Cyanophora_paradoxa_dxContig37807x1	1440	TULP1_MOUSE	Q9Z273	20140927	Tubby-related protein 1	cilium axoneme [C];dendrite development [P];photoreceptor outer segment [C];embryonic digit morphogenesis [P];sensory perception of sound [P];phosphatidylinositol-4,5-bisphosphate binding [F];phototransduction [P];positive regulation of phagocytosis [P];negative regulation of smoothened signaling pathway involved in ventral spinal cord patterning [P];bronchus morphogenesis [P];photoreceptor cell …	49	46	3	216	216	0
Glaucophyta-Cyanophora_paradoxa_dxContig37897x1	822	-	-	-	-	-	49	48	1	0	0	0
Glaucophyta-Cyanophora_paradoxa_dxContig37903x1	2763	CH602_NOSS1	Q8YVS8	25452859	60 kDa chaperonin 2	binding [F];cellular protein metabolic process [P];	49	43	6	0	0	0
Glaucophyta-Cyanophora_paradoxa_dxContig38142x2	354	PDR15_ORYSJ	Q7FMW4	75326748	Pleiotropic drug resistance protein 15	membrane [C];	49	49	0	0	0	0
Glaucophyta-Cyanophora_paradoxa_dxContig38183x1	1038	PHS1_DICDI	Q00766	166208494	Glycogen phosphorylase 1	vitamin binding [F];glycogen phosphorylase activity [F];drug binding [F];cytosol [C];response to water deprivation [P];glucose homeostasis [P];bile acid binding [F];identical protein binding [F];ATP binding [F];purine base binding [F];AMP binding [F];glycogen metabolic process [P];chloroplast [C];response to cadmium ion [P];sugar binding [F];	49	44	5	0	0	0
Glaucophyta-Cyanophora_paradoxa_dxContig38750x2	258	FCL2_ARATH	Q9LMU0	75174832	Putative GDP-L-fucose synthase 2	binding [F];extracellular matrix [C];GDP-L-fucose biosynthetic process [P];oxalate oxidase activity [F];EC:1.2.3.4;	49	2	47	103	103	0
Glaucophyta-Cyanophora_paradoxa_dxContig39207x1	1926	EFHC2_DANRE	Q32TF8	158937338	EF-hand domain-containing family member C2	flagellum [C];cilium [C];axoneme [C];protein C-terminus binding [F];neuronal cell body [C];	49	48	1	51	51	0
Glaucophyta-Cyanophora_paradoxa_dxContig40087x1	296	-	-	-	-	-	49	48	1	1	1	0
Glaucophyta-Cyanophora_paradoxa_dxContig40253x2	711	PPK22_SCHPO	Q9USX7	74638879	Serine/threonine-protein kinase ppk22	regulation of proton transport [P];blue light photoreceptor activity [F];nucleoplasm [C];reproduction [P];signal transduction [P];structural molecule activity [F];regulation of stomatal movement [P];vacuole [C];regulation of biological quality [P];regulation of transcription, DNA-dependent [P];phyllome development [P];phototropism [P];negative regulation of anion channel activity by blue light [P…	49	32	17	0	0	0
Glaucophyta-Cyanophora_paradoxa_dxContig53043x1	2502	KIFC3_HUMAN	Q9BVG8	124056471	Kinesin-like protein KIFC3	transport [P];microtubule-based process [P];intracellular membrane-bounded organelle [C];pollen germination [P];microtubule motor activity [F];organelle organization [P];microtubule binding [F];meiosis [P];adherens junction [C];ATPase activity [F];response to hormone stimulus [P];calmodulin binding [F];kinesin complex [C];cytoplasmic part [C];trichome branching [P];EC:3.6.1.3;	49	15	34	24	24	0
Glaucophyta-Cyanophora_paradoxa_dxContig54632x3	1098	-	-	-	-	-	49	47	2	20	20	0
Glaucophyta-Cyanophora_paradoxa_dxContig54991x1	1299	ATNA_DROME	P13607	14424436	Sodium/potassium-transporting ATPase subunit alpha	proton transport [P];metal ion transport [P];potassium-transporting ATPase activity [F];sperm motility [P];regulation of cellular pH [P];integral to plasma membrane [C];binding [F];EC:3.6.3.12;	49	49	0	0	0	0
Glaucophyta-Cyanophora_paradoxa_dxContig6621x3	357	YJGB_ECOLI	P27250	732035	Uncharacterized zinc-type alcohol dehydrogenase-like protein YjgB	defense response [P];cellular biosynthetic process [P];primary metabolic process [P];cell death [P];metal ion binding [F];cellular response to stress [P];oxidoreductase activity, acting on the CH-OH group of donors, NAD or NADP as acceptor [F];secondary metabolic process [P];response to bacterium [P];immune response [P];cytoplasmic part [C];cellular aromatic compound metabolic process [P];EC:1.1.…	49	49	0	1	1	0
Glaucophyta-Cyanophora_paradoxa_dxContig6773x1	1065	AROK_SYNY3	P72796	2492976	Shikimate kinase	cell wall [C];primary metabolic process [P];membrane part [C];catalytic activity [F];cellular metabolic process [P];endoplasmic reticulum [C];	49	20	29	665	631	34
Glaucophyta-Cyanophora_paradoxa_dxContig6788x3	708	HIS7_ANASP	Q05068	462272	Imidazoleglycerol-phosphate dehydratase	histidinol-phosphatase activity [F];cytoplasm [C];phosphoglycolate phosphatase activity [F];histidine biosynthetic process [P];imidazoleglycerol-phosphate dehydratase activity [F];EC:3.1.3.15;EC:3.1.3.18;EC:4.2.1.19;	49	37	12	512	480	32
Glaucophyta-Cyanophora_paradoxa_dxContig6852x3	525	COFI_DEBHA	Q6BWX4	74631923	Cofilin	nucleus [C];protein binding [F];	49	49	0	201	201	0
Glaucophyta-Cyanophora_paradoxa_dxContig6908x5	1683	ATTY_RAT	P04694	114714	Tyrosine aminotransferase	response to wounding [P];apoplast [C];cystathionine beta-lyase activity [F];vacuole [C];vitamin E biosynthetic process [P];response to jasmonic acid stimulus [P];adventitious root development [P];S-alkylthiohydroximate lyase activity [F];aromatic amino acid family catabolic process [P];glucosinolate biosynthetic process [P];indoleacetic acid biosynthetic process [P];response to microbial phytotox…	49	31	18	57	57	0
Glaucophyta-Cyanophora_paradoxa_dxContig7351x1	7743	SRAP_STAHJ	Q4L9P0	123735029	Serine-rich adhesin for platelets	-	49	14	35	0	0	0
Glaucophyta-Cyanophora_paradoxa_dxContig7634x1	888	ERG32_SCHPO	O13666	6015113	Probable C-5 sterol desaturase 2	lipid biosynthetic process [P];sterol desaturase activity [F];cell part [C];	49	48	1	636	636	0
Glaucophyta-Cyanophora_paradoxa_dxContig7675x1	546	-	-	-	-	-	49	47	2	113	113	0
Glaucophyta-Cyanophora_paradoxa_dxContig8014x3	2730	SYLC_HUMAN	Q9P2J5	48428689	Leucyl-tRNA synthetase, cytoplasmic	leucine-tRNA ligase activity [F];protein binding [F];cytosol [C];translation [P];EC:6.1.1.4;	49	36	13	48	48	0
Glaucophyta-Cyanophora_paradoxa_dxContig8289x1	720	RP12A_ARATH	Q9SGW3	75205191	26S proteasome non-ATPase regulatory subunit RPN12A	flower development [P];response to misfolded protein [P];chloroplast envelope [C];protein binding [F];positive regulation of ubiquitin-protein ligase activity involved in mitotic cell cycle [P];negative regulation of ubiquitin-protein ligase activity involved in mitotic cell cycle [P];cotyledon development [P];nucleolus [C];regulation of anthocyanin biosynthetic process [P];skotomorphogenesis [P]…	49	38	11	725	725	0
Glaucophyta-Cyanophora_paradoxa_dxContig8293x1	1125	-	-	-	-	-	49	44	5	123	123	0
Glaucophyta-Cyanophora_paradoxa_dxContig8308x1	2091	ZNFX1_MOUSE	Q8R151	342187367	NFX1-type zinc finger-containing protein 1	binding [F];	49	43	6	0	0	0
Glaucophyta-Cyanophora_paradoxa_dxContig9894x1	1041	-	-	-	-	-	49	9	40	0	0	0
Glaucophyta-Cyanophora_paradoxa_dxContig10770x1	786	PSA3_SPIOL	O24362	3914431	Proteasome subunit alpha type-3	microtubule associated complex [C];negative regulation of ubiquitin-protein ligase activity involved in mitotic cell cycle [P];positive regulation of ubiquitin-protein ligase activity involved in mitotic cell cycle [P];identical protein binding [F];threonine-type endopeptidase activity [F];anaphase-promoting complex-dependent proteasomal ubiquitin-dependent protein catabolic process [P];proteasom…	48	47	1	0	0	0
Glaucophyta-Cyanophora_paradoxa_dxContig10847x2	822	ADCYA_HUMAN	Q96PN6	308153637	Adenylate cyclase type 10	neuron projection [C];metal ion binding [F];cAMP biosynthetic process [P];regulation of cellular process [P];lyase activity [F];cytoplasmic part [C];	48	48	0	0	0	0
Glaucophyta-Cyanophora_paradoxa_dxContig12339x1	1269	CNOTA_CHICK	Q5ZIW2	82081339	CCR4-NOT transcription complex subunit 10	-	48	0	48	0	0	0
Glaucophyta-Cyanophora_paradoxa_dxContig14313x1	618	WRBA_GEOMG	Q39XL1	123572545	Flavoprotein wrbA	oxidoreductase activity [F];FMN binding [F];negative regulation of transcription, DNA-dependent [P];	48	47	1	8	8	0
Glaucophyta-Cyanophora_paradoxa_dxContig18755x1	321	-	-	-	-	-	48	0	48	0	0	0
Glaucophyta-Cyanophora_paradoxa_dxContig18800x1	258	-	-	-	-	-	48	48	0	162	162	0
Glaucophyta-Cyanophora_paradoxa_dxContig25764x1	1044	-	-	-	-	-	48	48	0	1	1	0
Glaucophyta-Cyanophora_paradoxa_dxContig26040x1	2457	AQL1_THEAQ	P08594	114081	Aqualysin-1	hydrolase activity [F];	48	38	10	1	0	1
Glaucophyta-Cyanophora_paradoxa_dxContig27623x4	555	RUBY_DESVH	P24931	134119	Rubrerythrin	iron ion binding [F];	48	46	2	487	487	0
Glaucophyta-Cyanophora_paradoxa_dxContig37811x1	2904	-	-	-	-	-	48	23	25	0	0	0
Glaucophyta-Cyanophora_paradoxa_dxContig37930x2	1074	-	-	-	-	-	48	22	26	10	9	1
Glaucophyta-Cyanophora_paradoxa_dxContig37968x1	798	POL_MLVRK	P31795	400824	Integrase	hydrolase activity [F];	48	41	7	61	60	1
Glaucophyta-Cyanophora_paradoxa_dxContig38047x4	396	PPDE2_XENLA	Q6GLM5	82183880	PPPDE peptidase domain-containing protein 2	-	48	48	0	0	0	0
Glaucophyta-Cyanophora_paradoxa_dxContig38054x3	1242	SYGM1_ARATH	O23627	3334349	Glycyl-tRNA synthetase 1, mitochondrial	cytosol [C];soluble fraction [C];regulated secretory pathway [P];glycyl-tRNA aminoacylation [P];diadenosine tetraphosphate biosynthetic process [P];protein dimerization activity [F];nucleotide binding [F];mitochondrial matrix [C];secretory granule [C];response to cadmium ion [P];glycine-tRNA ligase activity [F];EC:6.1.1.14;	48	47	1	0	0	0
Glaucophyta-Cyanophora_paradoxa_dxContig38428x1	1425	CCA1_YEAST	P21269	135969	CCA tRNA nucleotidyltransferase, mitochondrial	-	48	3	45	60	60	0
Glaucophyta-Cyanophora_paradoxa_dxContig38590x1	264	-	-	-	-	-	48	48	0	136	136	0
Glaucophyta-Cyanophora_paradoxa_dxContig39248x1	975	RPOD_ANASP	P26683	133465	RNA polymerase sigma factor rpoD	pathogenesis [P];response to water [P];growth [P];regulation of transcription, DNA-dependent [P];DNA binding [F];protein binding [F];sigma factor activity [F];transcription, DNA-dependent [P];response to host immune response [P];plasma membrane [C];	48	45	3	15	15	0
Glaucophyta-Cyanophora_paradoxa_dxContig39635x2	918	-	-	-	-	-	48	47	1	0	0	0
Glaucophyta-Cyanophora_paradoxa_dxContig39662x1	876	-	-	-	-	-	48	44	4	0	0	0
Glaucophyta-Cyanophora_paradoxa_dxContig40222x1	579	STK25_MOUSE	Q9Z2W1	341942080	Serine/threonine-protein kinase 25	intracellular protein kinase cascade [P];cell morphogenesis [P];protein autophosphorylation [P];peptidyl-serine phosphorylation [P];protein serine/threonine kinase activity [F];magnesium ion binding [F];hippo signaling cascade [P];intracellular organelle part [C];protein homodimerization activity [F];transcription factor binding [F];cytoplasmic part [C];nucleus [C];ATP binding [F];positive regula…	48	1	47	0	0	0
Glaucophyta-Cyanophora_paradoxa_dxContig43144x1	321	-	-	-	-	-	48	20	28	0	0	0
Glaucophyta-Cyanophora_paradoxa_dxContig46347x1	540	Y1607_METJA	Q59002	38372552	Uncharacterized glycosyltransferase MJ1607	-	48	48	0	0	0	0
Glaucophyta-Cyanophora_paradoxa_dxContig48534x1	1005	-	-	-	-	-	48	39	9	0	0	0
Glaucophyta-Cyanophora_paradoxa_dxContig52826x2	336	TTC26_RAT	Q5U2N8	81889653	Tetratricopeptide repeat protein 26	binding [F];	48	1	47	0	0	0
Glaucophyta-Cyanophora_paradoxa_dxContig53625x1	1488	-	-	-	-	-	48	42	6	0	0	0
Glaucophyta-Cyanophora_paradoxa_dxContig54268x1	1683	KADC2_ARATH	Q9FIJ7	29427999	Probable adenylate kinase 2, chloroplastic	kinase activity [F];chloroplast [C];intracellular organelle part [C];	48	39	9	0	0	0
Glaucophyta-Cyanophora_paradoxa_dxContig54955x1	723	PYC1_CAEEL	O17732	74957739	Pyruvate carboxylase 1	oxaloacetate metabolic process [P];pyruvate carboxylase activity [F];soluble fraction [C];mitochondrial inner membrane [C];biotin binding [F];ATP binding [F];gluconeogenesis [P];mitochondrial matrix [C];EC:6.4.1.1;	48	23	25	0	0	0
Glaucophyta-Cyanophora_paradoxa_dxContig6671x4	1890	EIF3B_ARATH	Q9C5Z1	23396618	Eukaryotic translation initiation factor 3 subunit B	eukaryotic translation initiation factor 3 complex [C];regulation of translational initiation [P];protein complex scaffold [F];translation initiation factor activity [F];nucleus [C];cytosol [C];	48	30	18	139	139	0
Glaucophyta-Cyanophora_paradoxa_dxContig6788x1	843	EIF3G_BOVIN	Q3ZC12	110279016	Eukaryotic translation initiation factor 3 subunit G	eukaryotic translation initiation factor 3 complex [C];translational initiation [P];protein binding [F];translation initiation factor activity [F];cytosol [C];	48	25	23	592	590	2
Glaucophyta-Cyanophora_paradoxa_dxContig7178x3	228	-	-	-	-	-	48	47	1	1949	1949	0
Glaucophyta-Cyanophora_paradoxa_dxContig7230x3	1527	TCPD_DICDI	Q54CL2	74996464	T-complex protein 1 subunit delta	microtubule organizing center [C];response to hypoxia [P];post-embryonic body morphogenesis [P];determination of adult lifespan [P];protein folding [P];growth [P];chaperonin-containing T-complex [C];reproduction [P];melanosome [C];ATP binding [F];nematode larval development [P];receptor-mediated endocytosis [P];unfolded protein binding [F];morphogenesis of an epithelium [P];embryo development end…	48	46	2	197	197	0
Glaucophyta-Cyanophora_paradoxa_dxContig7362x13	1341	RBGA_BACSU	O31743	81555913	Ribosome biogenesis GTPase A	binding [F];	48	2	46	28	28	0
Glaucophyta-Cyanophora_paradoxa_dxContig7652x3	1449	PK2_DICDI	P28178	161783817	Protein kinase 2	positive regulation of translational initiation [P];neuron projection [C];cofactor binding [F];skeletal system development [P];positive regulation of dendrite morphogenesis [P];regulation of protein localization [P];3-phosphoinositide-dependent protein kinase binding [F];positive regulation of sodium ion transport [P];cytosol [C];regulation of cell cycle [P];nucleoplasm [C];transcription factor b…	48	27	21	6	6	0
Glaucophyta-Cyanophora_paradoxa_dxContig8173x2	828	CCD1_PEA	Q8LP17	75157294	Carotenoid 9,10(9',10')-cleavage dioxygenase 1	retinoid metabolic process [P];oxidoreductase activity, acting on single donors with incorporation of molecular oxygen, incorporation of two atoms of oxygen [F];thylakoid [C];response to osmotic stress [P];chloroplast stroma [C];small molecule metabolic process [P];membrane [C];EC:1.13.11.0;	48	35	13	0	0	0
Glaucophyta-Cyanophora_paradoxa_dxContig9052x2	540	CP080_BOVIN	Q6B857	81875180	UPF0468 protein C16orf80 homolog	precatalytic spliceosome [C];muscle organ development [P];regulation of transcription, DNA-dependent [P];sequence-specific DNA binding transcription factor activity [F];nuclear mRNA splicing, via spliceosome [P];catalytic step 2 spliceosome [C];dendrite morphogenesis [P];	48	23	25	388	388	0
Glaucophyta-Cyanophora_paradoxa_dxContig10110x1	969	GP63_LEIAM	Q27673	51317309	Leishmanolysin	integrin binding [F];tissue development [P];cell-matrix adhesion [P];actin filament-based process [P];positive regulation of biological process [P];extracellular matrix organization [P];axonogenesis [P];muscle contraction [P];prostate gland development [P];cytoplasm [C];response to stimulus [P];signaling [P];cell surface [C];proteinaceous extracellular matrix [C];membrane part [C];identical prote…	47	44	3	0	0	0
Glaucophyta-Cyanophora_paradoxa_dxContig17070x1	615	-	-	-	-	-	47	47	0	0	0	0
Glaucophyta-Cyanophora_paradoxa_dxContig25684x1	990	RSP4_CHLRE	Q01656	401050	Flagellar radial spoke protein 4	cilium [C];radial spoke [C];cell projection organization [P];microtubule-based process [P];	47	20	27	0	0	0
Glaucophyta-Cyanophora_paradoxa_dxContig26009x1	615	-	-	-	-	-	47	25	22	78	0	78
Glaucophyta-Cyanophora_paradoxa_dxContig37386x2	1911	PDE4_DICDI	Q86H13	313104151	cAMP-specific 3',5'-cAMP phosphodiesterase 4	cyclic nucleotide catabolic process [P];reproduction [P];cell-cell signaling [P];protein binding [F];regulation of biological quality [P];associative learning [P];purine nucleotide catabolic process [P];purine ribonucleotide binding [F];purine nucleoside binding [F];cyclic nucleotide binding [F];signal transmission [P];regulation of cellular process [P];3',5'-cyclic-GMP phosphodiesterase activity…	47	45	2	0	0	0
Glaucophyta-Cyanophora_paradoxa_dxContig38123x1	1740	SPT16_DICDI	Q54S43	74897115	FACT complex subunit SPT16	anatomical structure development [P];cellular macromolecule biosynthetic process [P];nuclear lumen [C];nucleic acid metabolic process [P];embryo development [P];	47	41	6	0	0	0
Glaucophyta-Cyanophora_paradoxa_dxContig38138x1	1038	-	-	-	-	-	47	5	42	0	0	0
Glaucophyta-Cyanophora_paradoxa_dxContig38817x2	1005	NDUS7_RECAM	O21272	6647649	NADH-ubiquinone oxidoreductase 20 kDa subunit	quinone binding [F];transport [P];photosynthesis, light reaction [P];zinc ion binding [F];NADH dehydrogenase (ubiquinone) activity [F];mitochondrial respiratory chain complex I [C];4 iron, 4 sulfur cluster binding [F];mitochondrial electron transport, NADH to ubiquinone [P];protein binding [F];mitochondrial respiratory chain complex I assembly [P];iron ion binding [F];plasma membrane [C];EC:1.6.5…	47	47	0	256	256	0
Glaucophyta-Cyanophora_paradoxa_dxContig52928x1	429	-	-	-	-	-	47	47	0	0	0	0
Glaucophyta-Cyanophora_paradoxa_dxContig52928x2	813	CP058_MOUSE	Q91W34	81879541	UPF0420 protein C16orf58 homolog	-	47	45	2	2	2	0
Glaucophyta-Cyanophora_paradoxa_dxContig53207x1	441	-	-	-	-	-	47	20	27	0	0	0
Glaucophyta-Cyanophora_paradoxa_dxContig53888x1	4947	NAS39_CAEEL	Q20176	57012918	Zinc metalloproteinase nas-39	-	47	45	2	0	0	0
Glaucophyta-Cyanophora_paradoxa_dxContig54343x2	534	-	-	-	-	-	47	1	46	0	0	0
Glaucophyta-Cyanophora_paradoxa_dxContig55727x5	954	-	-	-	-	-	47	11	36	152	133	19
Glaucophyta-Cyanophora_paradoxa_dxContig56470x1	294	HCP_THEYD	B5YHX5	226706264	Hydroxylamine reductase	oxidoreductase activity, acting on other nitrogenous compounds as donors [F];metal ion binding [F];oxidation-reduction process [P];cytoplasm [C];4 iron, 4 sulfur cluster binding [F];	47	9	38	0	0	0
Glaucophyta-Cyanophora_paradoxa_dxContig7495x1	2733	MOR2B_MOUSE	Q8C5W4	341940964	MORC family CW-type zinc finger protein 2B	cellular process [P];	47	43	4	0	0	0
Glaucophyta-Cyanophora_paradoxa_dxContig7605x1	732	RL10_CYAP8	B7JWT6	226699934	50S ribosomal protein L10	-	47	46	1	39	38	1
Glaucophyta-Cyanophora_paradoxa_dxContig7641x2	2748	APBLB_ARATH	Q9SUS3	75209234	Beta-adaptin-like protein B	trans-Golgi network [C];clathrin adaptor complex [C];endocytic vesicle membrane [C];clathrin coat assembly [P];protein transporter activity [F];intracellular protein transport [P];cytosol [C];coated pit [C];clathrin binding [F];regulation of defense response to virus by virus [P];endocytosis [P];post-Golgi vesicle-mediated transport [P];clathrin coated vesicle membrane [C];protein complex binding…	47	44	3	0	0	0
Glaucophyta-Cyanophora_paradoxa_dxContig9528x1	7221	SRAP_STAHJ	Q4L9P0	123735029	Serine-rich adhesin for platelets	-	47	41	6	0	0	0
Glaucophyta-Cyanophora_paradoxa_dxContig9942x1	456	-	-	-	-	-	47	47	0	1293	1293	0
Glaucophyta-Cyanophora_paradoxa_dxContig10440x1	606	-	-	-	-	-	46	46	0	6	6	0
Glaucophyta-Cyanophora_paradoxa_dxContig12551x1	672	NUB1_MOUSE	P54729	37223431	NEDD8 ultimate buster 1	cellular protein metabolic process [P];	46	45	1	0	0	0
Glaucophyta-Cyanophora_paradoxa_dxContig15257x1	1314	-	-	-	-	-	46	29	17	0	0	0
Glaucophyta-Cyanophora_paradoxa_dxContig25596x3	597	CCU41_ARATH	O80513	75278850	Cyclin-U4-1	protein binding [F];regulation of cell cycle [P];cyclin-dependent protein kinase activity [F];EC:2.7.11.22;	46	39	7	73	73	0
Glaucophyta-Cyanophora_paradoxa_dxContig25984x4	324	-	-	-	-	-	46	25	21	31	28	3
Glaucophyta-Cyanophora_paradoxa_dxContig27418x1	1542	MYO5B_MOUSE	P21271	122065591	Myosin-Vb	platelet formation [P];vesicle transport along actin filament [P];protein homodimerization activity [F];mechanoreceptor differentiation [P];synaptosome [C];anagen [P];neuromuscular process controlling balance [P];actomyosin contractile ring [C];visual perception [P];melanosome transport [P];meiotic cell cycle [P];immunological synapse [C];secretory granule localization [P];regulation of protein l…	46	42	4	0	0	0
Glaucophyta-Cyanophora_paradoxa_dxContig27501x2	573	ISN1_SCHPO	O14349	74626647	IMP-specific 5'-nucleotidase 1	-	46	4	42	7	7	0
Glaucophyta-Cyanophora_paradoxa_dxContig28041x2	516	-	-	-	-	-	46	42	4	0	0	0
Glaucophyta-Cyanophora_paradoxa_dxContig37109x2	2223	TO401_ARATH	Q9LHE5	13632086	Mitochondrial import receptor subunit TOM40 homolog 1	cellular process [P];regulation of biological process [P];protein complex [C];integral to membrane [C];substrate-specific transmembrane transporter activity [F];mitochondrial outer membrane [C];protein transport [P];mitochondrial membrane part [C];	46	46	0	426	426	0
Glaucophyta-Cyanophora_paradoxa_dxContig38207x1	1574	CH60B_ARATH	Q8L7B5	75301136	Chaperonin CPN60-like 1, mitochondrial	inflammatory response [P];protein folding [P];copper ion binding [F];plasma membrane [C];protein binding [F];ATP binding [F];chloroplast [C];cytosol [C];mitochondrion [C];	46	46	0	2	2	0
Glaucophyta-Cyanophora_paradoxa_dxContig38350x1	1500	MGRN1_MOUSE	Q9D074	81904608	E3 ubiquitin-protein ligase MGRN1	binding [F];intracellular membrane-bounded organelle [C];ligase activity [F];protein ubiquitination [P];cytoplasmic part [C];negative regulation of signal transduction [P];	46	23	23	16	16	0
Glaucophyta-Cyanophora_paradoxa_dxContig38731x1	960	-	-	-	-	-	46	43	3	0	0	0
Glaucophyta-Cyanophora_paradoxa_dxContig41018x2	501	-	-	-	-	-	46	2	44	0	0	0
Glaucophyta-Cyanophora_paradoxa_dxContig44356x1	1527	TSEP_GLOPP	Q8T4N5	74843821	Protein TsetseEP	protein binding [F];cellular protein metabolic process [P];intracellular organelle [C];catalytic activity [F];	46	41	5	0	0	0
Glaucophyta-Cyanophora_paradoxa_dxContig53234x6	1506	CF60_DICDI	Q54PR9	74854280	Counting factor 60	intracellular membrane-bounded organelle [C];cytoplasmic part [C];	46	44	2	1	1	0
Glaucophyta-Cyanophora_paradoxa_dxContig53335x1	2130	BIG2_HUMAN	Q9Y6D5	146329988	Brefeldin A-inhibited guanine nucleotide-exchange protein 2	Golgi membrane [C];intracellular signal transduction [P];phosphatidylinositol-3,4,5-trisphosphate binding [F];cytokinesis by cell plate formation [P];cellular cell wall organization [P];exocytosis [P];myosin binding [F];cytosol [C];basipetal auxin transport [P];unidimensional cell growth [P];establishment of planar polarity [P];ruffle [C];GTP:GDP antiporter activity [F];root hair cell differentia…	46	37	9	0	0	0
Glaucophyta-Cyanophora_paradoxa_dxContig53926x2	2235	PUM1_CHICK	Q2VB19	123913364	Pumilio homolog 1	post-Golgi vesicle-mediated transport [P];mRNA binding [F];cellular membrane organization [P];plasma membrane [C];protein binding [F];cytosol [C];	46	38	8	0	0	0
Glaucophyta-Cyanophora_paradoxa_dxContig56939x1	201	UBA1_HUMAN	P22314	24418865	Ubiquitin-like modifier-activating enzyme 1	catalytic activity [F];protein binding [F];	46	40	6	15	15	0
Glaucophyta-Cyanophora_paradoxa_dxContig57971x1	267	-	-	-	-	-	46	3	43	1	1	0
Glaucophyta-Cyanophora_paradoxa_dxContig6830x1	1545	MMSA_RAT	Q02253	400269	Methylmalonate-semialdehyde dehydrogenase [acylating], mitochondrial	brown fat cell differentiation [P];fatty-acyl-CoA binding [F];thiolester hydrolase activity [F];mitochondrion [C];methylmalonate-semialdehyde dehydrogenase (acylating) activity [F];beta-alanine catabolic process [P];thymine catabolic process [P];malonate-semialdehyde dehydrogenase (acetylating) activity [F];valine catabolic process [P];EC:3.1.2.0;EC:1.2.1.27;EC:1.2.1.18;	46	19	27	51	51	0
Glaucophyta-Cyanophora_paradoxa_dxContig6970x2	5061	MEG10_XENTR	A0JM12	160409991	Multiple epidermal growth factor-like domains protein 10	membrane [C];cellular component organization [P];cellular process [P];binding [F];	46	29	17	10	9	1
Glaucophyta-Cyanophora_paradoxa_dxContig7073x5	1008	SUCA_ORYSJ	Q6ZL94	75294330	Probable succinyl-CoA ligase [ADP-forming] subunit alpha, mitochondrial	succinate-CoA ligase complex (GDP-forming) [C];copper ion binding [F];cell wall [C];succinate metabolic process [P];mitochondrial inner membrane [C];ATP citrate synthase activity [F];succinyl-CoA metabolic process [P];tricarboxylic acid cycle [P];GDP binding [F];succinate-CoA ligase (ADP-forming) activity [F];ATP binding [F];protein heterodimerization activity [F];succinate-CoA ligase (GDP-formin…	46	33	13	9	9	0
Glaucophyta-Cyanophora_paradoxa_dxContig7137x5	897	CUL4_ARATH	Q8LGH4	75156072	Cullin-4	sugar mediated signaling pathway [P];cotyledon development [P];gastrulation [P];DNA repair [P];Cul4B-RING ubiquitin ligase complex [C];G1/S transition of mitotic cell cycle [P];trophectodermal cellular morphogenesis [P];SCF complex assembly [P];response to jasmonic acid stimulus [P];positive regulation of flower development [P];negative regulation of photomorphogenesis [P];cyclin catabolic proces…	46	24	22	0	0	0
Glaucophyta-Cyanophora_paradoxa_dxContig7159x2	993	-	-	-	-	-	46	46	0	0	0	0
Glaucophyta-Cyanophora_paradoxa_dxContig7421x1	2826	MYO6_HUMAN	Q9UM54	122065628	Myosin-VI	clathrin-coated endocytic vesicle [C];plus-end directed microfilament motor activity [F];regulation of actin cytoskeleton organization [P];actin filament organization [P];protein homodimerization activity [F];pseudocleavage involved in syncytial blastoderm formation [P];visual perception [P];actin filament-based movement [P];myosin VI light chain binding [F];regulation of protein localization [P]…	46	18	28	0	0	0
Glaucophyta-Cyanophora_paradoxa_dxContig7512x3	3990	PMP6_CHLPN	Q9Z899	14195070	Probable outer membrane protein pmp6	cell part [C];	46	44	2	0	0	0
Glaucophyta-Cyanophora_paradoxa_dxContig7582x2	963	-	-	-	-	-	46	39	7	23	23	0
Glaucophyta-Cyanophora_paradoxa_dxContig7806x1	819	SERA_DICDI	Q54UH8	74855598	D-3-phosphoglycerate dehydrogenase	central nervous system development [P];binding [F];serine family amino acid metabolic process [P];oxidoreductase activity, acting on the CH-OH group of donors, NAD or NADP as acceptor [F];cell part [C];EC:1.1.1.0;	46	40	6	4	4	0
Glaucophyta-Cyanophora_paradoxa_dxContig8105x1	3780	GUXB_CELFA	P50899	1708084	Exoglucanase B	kinase activity [F];protein binding [F];heart development [P];hydrolase activity [F];myofibril assembly [P];metabolic process [P];sarcomere [C];	46	45	1	0	0	0
Glaucophyta-Cyanophora_paradoxa_dxContig8272x1	1752	-	-	-	-	-	46	4	42	1	1	0
Glaucophyta-Cyanophora_paradoxa_dxContig10870x2	1407	-	-	-	-	-	45	45	0	0	0	0
Glaucophyta-Cyanophora_paradoxa_dxContig11331x1	846	PITP2_DICDI	Q9NCL7	74849126	Phosphatidylinositol transfer protein 2	phosphatidylinositol transporter activity [F];transport [P];lipid metabolic process [P];metal ion binding [F];brain development [P];phototransduction [P];lipid binding [F];membrane fraction [C];visual perception [P];protein binding [F];membrane part [C];cytoplasmic part [C];phosphatidylcholine transporter activity [F];macromolecule localization [P];endomembrane system [C];nucleus [C];	45	44	1	77	77	0
Glaucophyta-Cyanophora_paradoxa_dxContig12651x2	600	HTAI2_MOUSE	Q9Z2G9	78099267	Oxidoreductase HTATIP2	binding [F];intracellular membrane-bounded organelle [C];regulation of apoptotic process [P];metabolic process [P];cytoplasm [C];developmental process [P];	45	41	4	9	7	2
Glaucophyta-Cyanophora_paradoxa_dxContig15396x1	1194	-	-	-	-	-	45	4	41	0	0	0
Glaucophyta-Cyanophora_paradoxa_dxContig25516x1	2895	-	-	-	-	-	45	18	27	17	15	2
Glaucophyta-Cyanophora_paradoxa_dxContig25715x4	1260	-	-	-	-	-	45	40	5	7	7	0
Glaucophyta-Cyanophora_paradoxa_dxContig25984x2	567	-	-	-	-	-	45	36	9	2	2	0
Glaucophyta-Cyanophora_paradoxa_dxContig26022x2	351	-	-	-	-	-	45	45	0	0	0	0
Glaucophyta-Cyanophora_paradoxa_dxContig26703x1	684	FKB12_DROME	P48375	73920213	12 kDa FK506-binding protein	signal transducer activity [F];isomerase activity [F];cellular protein complex assembly [P];transmembrane receptor protein serine/threonine kinase signaling pathway [P];sarcoplasmic reticulum [C];protein complex [C];receptor binding [F];microsome [C];organ development [P];regulation of calcium ion transport [P];system process [P];signal transmission [P];membrane part [C];regulation of signal tran…	45	45	0	0	0	0
Glaucophyta-Cyanophora_paradoxa_dxContig37350x3	357	-	-	-	-	-	45	44	1	0	0	0
Glaucophyta-Cyanophora_paradoxa_dxContig37489x1	762	NDUV1_ARATH	Q9FNN5	75171894	NADH dehydrogenase [ubiquinone] flavoprotein 1, mitochondrial	quinone binding [F];transport [P];NADH dehydrogenase (ubiquinone) activity [F];mitochondrial respiratory chain complex I [C];metal ion binding [F];4 iron, 4 sulfur cluster binding [F];NAD binding [F];mitochondrial electron transport, NADH to ubiquinone [P];FMN binding [F];plasma membrane [C];EC:1.6.5.3;	45	34	11	39	39	0
Glaucophyta-Cyanophora_paradoxa_dxContig37553x1	1290	CPNE5_MOUSE	Q8JZW4	41016900	Copine-5	neuron projection [C];phosphatidylserine binding [F];cellular process [P];cytosol [C];neuronal cell body [C];protein serine/threonine kinase activity [F];EC:2.7.11.0;	45	45	0	0	0	0
Glaucophyta-Cyanophora_paradoxa_dxContig37626x3	258	-	-	-	-	-	45	43	2	1	0	1
Glaucophyta-Cyanophora_paradoxa_dxContig37844x1	1326	DGC14_HUMAN	Q96DF8	27805463	Protein DGCR14	-	45	37	8	38	38	0
Glaucophyta-Cyanophora_paradoxa_dxContig38459x1	1581	IMA1_ARATH	Q96321	26454639	Importin subunit alpha-1	cytosol [C];protein transporter activity [F];nuclear pore [C];regulation of DNA recombination [P];nuclear localization sequence binding [F];NLS-bearing substrate import into nucleus [P];protein binding [F];nucleoplasm [C];	45	38	7	1	1	0
Glaucophyta-Cyanophora_paradoxa_dxContig38756x1	609	-	-	-	-	-	45	45	0	0	0	0
Glaucophyta-Cyanophora_paradoxa_dxContig39701x1	1284	SAC2_HUMAN	Q9Y2H2	187611527	Phosphatidylinositide phosphatase SAC2	multicellular organismal development [P];inositol or phosphatidylinositol phosphatase activity [F];integral to membrane [C];endoplasmic reticulum membrane [C];response to stimulus [P];anatomical structure development [P];regulation of cellular process [P];dephosphorylation [P];	45	45	0	0	0	0
Glaucophyta-Cyanophora_paradoxa_dxContig41378x1	402	-	-	-	-	-	45	43	2	0	0	0
Glaucophyta-Cyanophora_paradoxa_dxContig52921x3	2112	RRMJ3_DICDI	Q54NX0	74854041	rRNA methyltransferase 3 homolog	cellular process [P];	45	23	22	178	178	0
Glaucophyta-Cyanophora_paradoxa_dxContig53195x1	234	-	-	-	-	-	45	33	12	1584	1584	0
Glaucophyta-Cyanophora_paradoxa_dxContig53456x1	600	-	-	-	-	-	45	7	38	19	19	0
Glaucophyta-Cyanophora_paradoxa_dxContig53483x1	900	-	-	-	-	-	45	2	43	3	3	0
Glaucophyta-Cyanophora_paradoxa_dxContig58130x1	498	-	-	-	-	-	45	43	2	0	0	0
Glaucophyta-Cyanophora_paradoxa_dxContig6750x4	1179	APEX2_MOUSE	Q68G58	73921677	DNA-(apurinic or apyrimidinic site) lyase 2	protein binding [F];gene expression [P];exonuclease activity [F];RNA metabolic process [P];nucleic acid binding [F];regulation of cellular process [P];endonuclease activity [F];intracellular organelle part [C];deoxyribonuclease activity [F];intracellular non-membrane-bounded organelle [C];nucleus [C];mitochondrion [C];DNA repair [P];	45	6	39	86	86	0
Glaucophyta-Cyanophora_paradoxa_dxContig6926x2	1089	-	-	-	-	-	45	42	3	120	120	0
Glaucophyta-Cyanophora_paradoxa_dxContig7183x3	1098	FNSI_PETCR	Q7XZQ8	75296675	Flavone synthase	cellular biosynthetic process [P];primary metabolic process [P];oxidoreductase activity, acting on paired donors, with incorporation or reduction of molecular oxygen, 2-oxoglutarate as one donor, and incorporation of one atom each of oxygen into both donors [F];small molecule biosynthetic process [P];EC:1.14.11.0;	45	5	40	12	12	0
Glaucophyta-Cyanophora_paradoxa_dxContig7838x4	1503	UBP6_ARATH	Q949Y0	75306311	Ubiquitin carboxyl-terminal hydrolase 6	ubiquitin thiolesterase activity [F];calmodulin binding [F];regulation of proteasomal protein catabolic process [P];endopeptidase inhibitor activity [F];regulation of chemotaxis [P];cell surface [C];cysteine-type endopeptidase activity [F];cytoplasmic membrane-bounded vesicle [C];ubiquitin-specific protease activity [F];proteasome binding [F];tRNA guanylyltransferase activity [F];EC:3.1.2.15;EC:3…	45	30	15	164	164	0
Glaucophyta-Cyanophora_paradoxa_dxContig8111x1	1032	-	-	-	-	-	45	44	1	0	0	0
Glaucophyta-Cyanophora_paradoxa_dxContig8240x1	1482	YTHD1_MOUSE	P59326	28380032	YTH domain family protein 1	nucleic acid binding [F];RNA splicing [P];humoral immune response [P];protein binding [F];hydrolase activity [F];nucleoplasm part [C];	45	45	0	0	0	0
Glaucophyta-Cyanophora_paradoxa_dxContig8331x2	1710	-	-	-	-	-	45	22	23	49	49	0
Glaucophyta-Cyanophora_paradoxa_dxContig8476x1	2319	HORN_HUMAN	Q86YZ3	45476906	Hornerin	-	45	45	0	25	25	0
Glaucophyta-Cyanophora_paradoxa_dxContig9235x4	828	NDUV2_GORGO	Q0MQI8	115502498	NADH dehydrogenase [ubiquinone] flavoprotein 2, mitochondrial	iron-sulfur cluster binding [F];NADH dehydrogenase (ubiquinone) activity [F];mitochondrial respiratory chain complex I [C];growth [P];electron carrier activity [F];nervous system development [P];mitochondrial electron transport, NADH to ubiquinone [P];nematode larval development [P];protein binding [F];cardiac muscle tissue development [P];embryo development ending in birth or egg hatching [P];co…	45	44	1	45	45	0
Glaucophyta-Cyanophora_paradoxa_dxContig10469x1	2553	VPS4_SCHPO	Q09803	1173445	Suppressor protein of bem1/bed5 double mutants	vacuolar membrane [C];protein C-terminus binding [F];multidimensional cell growth [P];cortical microtubule organization [P];katanin complex [C];ESCRT III complex [C];lysosome [C];cytosol [C];late endosome [C];protein domain specific binding [F];early endosome [C];Rho GTPase binding [F];midbody [C];intracellular cholesterol transport [P];endosome to lysosome transport via multivesicular body sorti…	44	38	6	0	0	0
Glaucophyta-Cyanophora_paradoxa_dxContig10849x1	1410	-	-	-	-	-	44	44	0	0	0	0
Glaucophyta-Cyanophora_paradoxa_dxContig10937x1	306	-	-	-	-	-	44	2	42	3	3	0
Glaucophyta-Cyanophora_paradoxa_dxContig11542x2	1302	IFT80_HUMAN	Q9P2H3	294862504	Intraflagellar transport protein 80 homolog	cilium [C];protein binding [F];centrosome [C];regulation of transcription, DNA-dependent [P];nucleus [C];	44	41	3	0	0	0
Glaucophyta-Cyanophora_paradoxa_dxContig12375x1	917	TPP2_RAT	Q64560	9979103	Tripeptidyl-peptidase 2	peptidase activity [F];	44	2	42	0	0	0
Glaucophyta-Cyanophora_paradoxa_dxContig12431x1	2745	DYH1_HUMAN	Q9P2D7	327478598	Dynein heavy chain 1, axonemal	cilium axoneme [C];dynein complex [C];motor activity [F];cellular component movement [P];	44	40	4	0	0	0
Glaucophyta-Cyanophora_paradoxa_dxContig15116x1	573	-	-	-	-	-	44	25	19	3	3	0
Glaucophyta-Cyanophora_paradoxa_dxContig20376x2	444	-	-	-	-	-	44	44	0	10	10	0
Glaucophyta-Cyanophora_paradoxa_dxContig25686x4	1104	-	-	-	-	-	44	7	37	9	9	0
Glaucophyta-Cyanophora_paradoxa_dxContig25739x2	1029	RASL2_MOUSE	Q6PFQ7	81911448	Ras GTPase-activating protein 4	cytoplasmic vesicle membrane [C];protein binding [F];regulation of secretion [P];neurotransmitter secretion [P];regulation of cellular localization [P];exocytosis [P];response to stimulus [P];cellular component organization [P];clathrin-coated vesicle [C];synapse [C];	44	41	3	297	297	0
Glaucophyta-Cyanophora_paradoxa_dxContig25801x1	3129	-	-	-	-	-	44	41	3	20	20	0
Glaucophyta-Cyanophora_paradoxa_dxContig25900x2	1134	DHAS_SCHPO	P78780	30913064	Probable aspartate-semialdehyde dehydrogenase	binding [F];aspartate family amino acid biosynthetic process [P];catalytic activity [F];	44	17	27	185	185	0
Glaucophyta-Cyanophora_paradoxa_dxContig25907x2	1944	-	-	-	-	-	44	39	5	1	1	0
Glaucophyta-Cyanophora_paradoxa_dxContig26083x2	708	CISY_DAUCA	O80433	8928010	Citrate synthase, mitochondrial	nucleoplasm [C];citrate metabolic process [P];oxaloacetate metabolic process [P];neuromuscular junction [C];nucleotide binding [F];citrate (Si)-synthase activity [F];protein kinase binding [F];cellular response to parathyroid hormone stimulus [P];mitochondrial matrix [C];membrane fraction [C];Golgi apparatus [C];positive regulation of protein export from nucleus [P];cytosol [C];protein autophosph…	44	39	5	74	74	0
Glaucophyta-Cyanophora_paradoxa_dxContig33258x1	243	-	-	-	-	-	44	39	5	0	0	0
Glaucophyta-Cyanophora_paradoxa_dxContig37145x1	1344	TRXX_ORYSJ	Q7XKD0	75142931	Thioredoxin X, chloroplastic	iron-sulfur cluster binding [F];mitochondrion [C];iron-sulfur cluster assembly [P];hemopoiesis [P];plastid [C];protein binding [F];	44	24	20	1540	1540	0
Glaucophyta-Cyanophora_paradoxa_dxContig37215x1	3909	DYHG_CHLRE	Q39575	2494209	Dynein gamma chain, flagellar outer arm	microtubule motor activity [F];cilium axoneme [C];axonemal dynein complex [C];ciliary or flagellar motility [P];microtubule-based flagellum [C];cytoplasm [C];	44	33	11	0	0	0
Glaucophyta-Cyanophora_paradoxa_dxContig37665x1	1362	YL678_MIMIV	Q5UNT8	81999695	Putative SET domain-containing protein L678	binding [F];	44	30	14	6	6	0
Glaucophyta-Cyanophora_paradoxa_dxContig37697x2	657	-	-	-	-	-	44	43	1	25	25	0
Glaucophyta-Cyanophora_paradoxa_dxContig38319x1	837	-	-	-	-	-	44	43	1	1	1	0
Glaucophyta-Cyanophora_paradoxa_dxContig38703x1	1275	-	-	-	-	-	44	39	5	1	1	0
Glaucophyta-Cyanophora_paradoxa_dxContig39560x1	723	-	-	-	-	-	44	41	3	0	0	0
Glaucophyta-Cyanophora_paradoxa_dxContig39787x1	1665	ABCG2_DICDI	Q9NGP5	75024116	ABC transporter G family member 2	-	44	43	1	0	0	0
Glaucophyta-Cyanophora_paradoxa_dxContig44758x1	207	-	-	-	-	-	44	43	1	0	0	0
Glaucophyta-Cyanophora_paradoxa_dxContig50105x1	261	-	-	-	-	-	44	44	0	0	0	0
Glaucophyta-Cyanophora_paradoxa_dxContig53181x3	2607	NPHP3_MOUSE	Q7TNH6	68565898	Nephrocystin-3	-	44	40	4	0	0	0
Glaucophyta-Cyanophora_paradoxa_dxContig53236x2	3741	ABCG2_DICDI	Q9NGP5	75024116	ABC transporter G family member 2	cell part [C];localization [P];cellular process [P];defense response [P];	44	19	25	1	1	0
Glaucophyta-Cyanophora_paradoxa_dxContig53377x1	2091	AB2A_ARATH	Q84K47	75327852	ABC transporter A family member 2	steroid metabolic process [P];intracellular organelle part [C];endocytic vesicle [C];visual perception [P];cholesterol efflux [P];regulation of cellular biosynthetic process [P];organelle organization [P];phospholipid transport [P];ATPase activity, coupled to movement of substances [F];phospholipid transporter activity [F];intracellular cholesterol transport [P];secretion [P];apolipoprotein A-I b…	44	44	0	0	0	0
Glaucophyta-Cyanophora_paradoxa_dxContig53705x1	954	C524A_DICDI	Q55EK2	74897450	Probable cytochrome P450 524A1	anatomical structure morphogenesis [P];membrane [C];central nervous system development [P];intracellular membrane-bounded organelle [C];C-22 sterol desaturase activity [F];organ development [P];monooxygenase activity [F];terpenoid metabolic process [P];response to abiotic stimulus [P];monocarboxylic acid metabolic process [P];biological regulation [P];binding [F];cytoplasmic part [C];	44	43	1	4	4	0
Glaucophyta-Cyanophora_paradoxa_dxContig53741x1	780	UBE2S_DROYA	B4Q2J2	281312465	Ubiquitin-conjugating enzyme E2 S	protein K29-linked ubiquitination [P];protein K11-linked ubiquitination [P];exit from mitosis [P];cell division [P];post-translational protein modification [P];anaphase-promoting complex-dependent proteasomal ubiquitin-dependent protein catabolic process [P];ubiquitin-protein ligase activity [F];ATP binding [F];protein K27-linked ubiquitination [P];free ubiquitin chain polymerization [P];protein …	44	2	42	5	5	0
Glaucophyta-Cyanophora_paradoxa_dxContig53986x1	654	-	-	-	-	-	44	33	11	0	0	0
Glaucophyta-Cyanophora_paradoxa_dxContig6654x4	1809	-	-	-	-	-	44	42	2	0	0	0
Glaucophyta-Cyanophora_paradoxa_dxContig6671x1	1728	DYI2_ANTCR	Q16959	2494214	Dynein intermediate chain 2, ciliary	cellular process [P];dynein complex [C];chromosome, centromeric region [C];cilium [C];protein binding [F];cytoplasmic part [C];axoneme [C];	44	34	10	49	49	0
Glaucophyta-Cyanophora_paradoxa_dxContig6773x3	1212	IFT46_DANRE	A7MBP4	308154349	Intraflagellar transport protein 46 homolog	flagellar cell motility [P];protein complex [C];motile primary cilium [C];flagellar membrane [C];regulation of protein stability [P];flagellar axoneme assembly [P];protein binding [F];regulation of flagellum assembly [P];microtubule basal body [C];protein transport [P];nucleus [C];	44	33	11	326	326	0
Glaucophyta-Cyanophora_paradoxa_dxContig6916x1	1842	RH3_ORYSJ	Q0DM51	143455890	DEAD-box ATP-dependent RNA helicase 3, chloroplastic	cytosol [C];cell wall [C];RNA secondary structure unwinding [P];RNA binding [F];ribosome [C];protein complex [C];ATP-dependent RNA helicase activity [F];response to water deprivation [P];mitochondrion [C];nucleolus [C];response to salt stress [P];Group II intron splicing [P];response to cold [P];plastid [C];bacterial nucleoid [C];DNA binding [F];ATP binding [F];protein binding [F];	44	38	6	0	0	0
Glaucophyta-Cyanophora_paradoxa_dxContig7213x3	342	-	-	-	-	-	44	1	43	1	1	0
Glaucophyta-Cyanophora_paradoxa_dxContig7504x1	675	ATP4A_XENLA	Q92126	20137386	Potassium-transporting ATPase alpha chain 1	monovalent inorganic cation transport [P];protein binding [F];metal ion transport [P];regulation of biological quality [P];cellular metabolic process [P];blood circulation [P];regulation of system process [P];hydrolase activity, acting on acid anhydrides, catalyzing transmembrane movement of substances [F];metal ion binding [F];ion transmembrane transporter activity [F];ion transmembrane transpor…	44	44	0	43	43	0
Glaucophyta-Cyanophora_paradoxa_dxContig8374x3	5466	PNO_EUGGR	Q94IN5	33112418	Pyruvate dehydrogenase [NADP+], mitochondrial	binding [F];mitochondrion [C];pyruvate metabolic process [P];cellular respiration [P];oxidoreductase activity, acting on the aldehyde or oxo group of donors [F];	44	28	16	1	1	0
Glaucophyta-Cyanophora_paradoxa_dxContig9123x1	1206	-	-	-	-	-	44	12	32	2	2	0
Glaucophyta-Cyanophora_paradoxa_dxContig10459x2	1560	MMSA_MOUSE	Q9EQ20	81881843	Methylmalonate-semialdehyde dehydrogenase [acylating], mitochondrial	brown fat cell differentiation [P];fatty-acyl-CoA binding [F];thiolester hydrolase activity [F];mitochondrion [C];methylmalonate-semialdehyde dehydrogenase (acylating) activity [F];beta-alanine catabolic process [P];thymine catabolic process [P];malonate-semialdehyde dehydrogenase (acetylating) activity [F];valine catabolic process [P];EC:3.1.2.0;EC:1.2.1.27;EC:1.2.1.18;	43	30	13	206	206	0
Glaucophyta-Cyanophora_paradoxa_dxContig10581x1	480	Y6574_MYCS2	A0R6J8	218551774	UPF0678 fatty acid-binding protein-like protein MSMEG_6574	-	43	43	0	254	254	0
Glaucophyta-Cyanophora_paradoxa_dxContig10941x1	1410	PRKAG_DICDI	Q8T277	75017804	5'-AMP-activated protein kinase subunit gamma	lipid biosynthetic process [P];glucose transport [P];glycogen metabolic process [P];adenyl ribonucleotide binding [F];regulation of macromolecule metabolic process [P];signal transduction [P];regulation of protein kinase activity [P];nucleobase-containing compound metabolic process [P];protein binding [F];regulation of fatty acid metabolic process [P];cellular macromolecule biosynthetic process […	43	26	17	19	19	0
Glaucophyta-Cyanophora_paradoxa_dxContig13464x1	636	AT1A4_MOUSE	Q9WV27	341940585	Sodium/potassium-transporting ATPase subunit alpha-4	ATP hydrolysis coupled proton transport [P];regulation of vasoconstriction [P];caveola [C];ionotropic glutamate receptor signaling pathway [P];endoplasmic reticulum [C];potassium ion binding [F];regulation of respiratory gaseous exchange by neurological system process [P];basolateral plasma membrane [C];memory [P];ATP catabolic process [P];regulation of blood pressure [P];regulation of smooth mus…	43	40	3	1	1	0
Glaucophyta-Cyanophora_paradoxa_dxContig15155x1	570	-	-	-	-	-	43	26	17	63	63	0
Glaucophyta-Cyanophora_paradoxa_dxContig16843x1	879	AQL1_THEAQ	P08594	114081	Aqualysin-1	serine-type peptidase activity [F];macromolecule metabolic process [P];	43	42	1	0	0	0
Glaucophyta-Cyanophora_paradoxa_dxContig25984x5	231	-	-	-	-	-	43	34	9	0	0	0
Glaucophyta-Cyanophora_paradoxa_dxContig26046x1	2337	-	-	-	-	-	43	9	34	8	8	0
Glaucophyta-Cyanophora_paradoxa_dxContig27508x1	618	DYH17_MOUSE	Q69Z23	172045717	Dynein heavy chain 17, axonemal	microtubule motor activity [F];cilium axoneme [C];axonemal dynein complex [C];spermatogenesis [P];ciliary or flagellar motility [P];nucleotide binding [F];microtubule-based flagellum [C];cytoplasm [C];symbiosis, encompassing mutualism through parasitism [P];	43	39	4	0	0	0
Glaucophyta-Cyanophora_paradoxa_dxContig28069x1	2469	-	-	-	-	-	43	37	6	0	0	0
Glaucophyta-Cyanophora_paradoxa_dxContig37098x5	1425	-	-	-	-	-	43	15	28	33	32	1
Glaucophyta-Cyanophora_paradoxa_dxContig37636x3	414	-	-	-	-	-	43	8	35	40	40	0
Glaucophyta-Cyanophora_paradoxa_dxContig37961x3	702	TBP_SOYBN	Q42808	3122946	TATA-box-binding protein	transcription from RNA polymerase III promoter [P];chromosome, telomeric region [C];transcription initiation from RNA polymerase II promoter [P];response to gibberellin stimulus [P];single-stranded telomeric DNA binding [F];female pronucleus [C];spermatogenesis [P];response to salt stress [P];general RNA polymerase II transcription factor activity [F];response to jasmonic acid stimulus [P];RNA po…	43	37	6	0	0	0
Glaucophyta-Cyanophora_paradoxa_dxContig38155x2	651	CISY_NEUCR	P34085	30316357	Citrate synthase, mitochondrial	embryo development ending in birth or egg hatching [P];nematode larval development [P];positive regulation of growth rate [P];transferase activity [F];metabolic process [P];	43	38	5	0	0	0
Glaucophyta-Cyanophora_paradoxa_dxContig38378x1	561	MTNB_UNCRE	C4JKS2	294956648	Methylthioribulose-1-phosphate dehydratase	identical protein binding [F];ion binding [F];methionine biosynthetic process [P];lyase activity [F];negative regulation of apoptotic process [P];	43	20	23	170	170	0
Glaucophyta-Cyanophora_paradoxa_dxContig38482x1	693	-	-	-	-	-	43	42	1	1	1	0
Glaucophyta-Cyanophora_paradoxa_dxContig38534x1	2343	-	-	-	-	-	43	41	2	0	0	0
Glaucophyta-Cyanophora_paradoxa_dxContig41469x1	1485	-	-	-	-	-	43	24	19	0	0	0
Glaucophyta-Cyanophora_paradoxa_dxContig42551x1	1107	AB4C_ARATH	Q7DM58	90103510	ABC transporter C family member 4	plant-type vacuole [C];vacuolar membrane [C];response to arsenic-containing substance [P];response to lipopolysaccharide [P];response to insulin stimulus [P];nucleotide binding [F];response to organic nitrogen [P];thyroid hormone transport [P];membrane fraction [C];bile acid-exporting ATPase activity [F];basolateral plasma membrane [C];response to nematode [P];drug transmembrane transport [P];pro…	43	42	1	8	8	0
Glaucophyta-Cyanophora_paradoxa_dxContig52776x1	513	MOV10_MOUSE	P23249	50403726	Putative helicase MOV-10	nuclear-transcribed mRNA catabolic process, nonsense-mediated decay [P];chromatin [C];protein binding [F];spermatogenesis [P];cell proliferation [P];regulation of translational termination [P];muscle organ development [P];negative regulation of cell cycle [P];mRNA cleavage involved in gene silencing by miRNA [P];magnesium ion binding [F];germ cell development [P];RNA binding [F];cytoplasmic mRNA …	43	10	33	10	10	0
Glaucophyta-Cyanophora_paradoxa_dxContig52864x2	1533	-	-	-	-	-	43	42	1	0	0	0
Glaucophyta-Cyanophora_paradoxa_dxContig52952x1	534	UBC5_ARATH	P42749	21542469	Ubiquitin-conjugating enzyme E2 5	protein polyubiquitination [P];cyclin catabolic process [P];determination of adult lifespan [P];protein K11-linked ubiquitination [P];protein K48-linked ubiquitination [P];protein K63-linked ubiquitination [P];regulation of R7 cell differentiation [P];growth [P];regulation of protein stability [P];female germ-line stem cell division [P];protein monoubiquitination [P];regulation of protein metabol…	43	36	7	345	345	0
Glaucophyta-Cyanophora_paradoxa_dxContig52962x1	3891	-	-	-	-	-	43	42	1	7	7	0
Glaucophyta-Cyanophora_paradoxa_dxContig53053x3	1104	FBXL2_BOVIN	A6H779	215275223	F-box/LRR-repeat protein 2	intracellular part [C];	43	29	14	34	34	0
Glaucophyta-Cyanophora_paradoxa_dxContig53223x1	396	-	-	-	-	-	43	1	42	0	0	0
Glaucophyta-Cyanophora_paradoxa_dxContig53552x3	1572	DYR1A_HUMAN	Q13627	3219996	Dual specificity tyrosine-phosphorylation-regulated kinase 1A	system development [P];non-membrane spanning protein tyrosine kinase activity [F];nucleotide binding [F];positive regulation of growth rate [P];protein self-association [F];locomotion [P];metal ion binding [F];transcription coactivator activity [F];apoptotic process [P];peptidyl-tyrosine phosphorylation [P];positive regulation of transcription, DNA-dependent [P];nucleus [C];EC:2.7.10.2;	43	38	5	0	0	0
Glaucophyta-Cyanophora_paradoxa_dxContig53754x3	615	CLPS_SYNS9	Q3AUR5	123580669	ATP-dependent Clp protease adapter protein ClpS	-	43	43	0	414	414	0
Glaucophyta-Cyanophora_paradoxa_dxContig54908x1	555	PREP1_ARATH	Q9LJL3	115311842	Presequence protease 1, chloroplastic/mitochondrial	metal ion binding [F];metalloendopeptidase activity [F];mitochondrial matrix [C];protein processing [P];chloroplast [C];proteolysis [P];nucleus [C];EC:3.4.24.0;	43	41	2	0	0	0
Glaucophyta-Cyanophora_paradoxa_dxContig56161x1	603	-	-	-	-	-	43	43	0	0	0	0
Glaucophyta-Cyanophora_paradoxa_dxContig6776x11	1221	POR_PLEBO	O66148	341941407	Light-dependent protochlorophyllide reductase	binding [F];oxidation-reduction process [P];plastid [C];chlorophyll biosynthetic process [P];protochlorophyllide reductase activity [F];photosynthesis [P];EC:1.3.1.33;	43	42	1	931	931	0
Glaucophyta-Cyanophora_paradoxa_dxContig6778x2	1368	RUVB2_DANRE	P83571	34925080	RuvB-like 2	histone H4 acetylation [P];transcription corepressor activity [F];regulation of cell proliferation [P];protein folding [P];histone acetyltransferase activity [F];membrane [C];damaged DNA binding [F];DNA recombination [P];chromatin silencing [P];cytoplasm [C];regulation of Wnt receptor signaling pathway [P];regulation of growth [P];identical protein binding [F];unfolded protein binding [F];Ino80 c…	43	32	11	566	566	0
Glaucophyta-Cyanophora_paradoxa_dxContig7189x3	672	DPNP1_ARATH	Q42546	3913518	SAL1 phosphatase	phosphatase activity [F];chloroplast [C];EC:3.1.3.0;	43	42	1	0	0	0
Glaucophyta-Cyanophora_paradoxa_dxContig7260x1	1356	6PGD_SYNE7	P21577	93141227	6-phosphogluconate dehydrogenase, decarboxylating	binding [F];metabolic process [P];catalytic activity [F];	43	24	19	74	74	0
Glaucophyta-Cyanophora_paradoxa_dxContig7300x1	525	RL17_ANASP	Q8YPK4	119361751	50S ribosomal protein L17	ribosome [C];structural constituent of ribosome [F];chloroplast [C];translation [P];rRNA binding [F];	43	37	6	164	164	0
Glaucophyta-Cyanophora_paradoxa_dxContig7375x1	4191	-	-	-	-	-	43	24	19	2	2	0
Glaucophyta-Cyanophora_paradoxa_dxContig7621x3	2124	CAC1D_DROME	Q24270	32172454	Voltage-dependent calcium channel type D subunit alpha-1	voltage-gated calcium channel activity [F];neuron projection [C];cell-cell signaling [P];protein binding [F];cellular calcium ion homeostasis [P];neuron projection morphogenesis [P];calcium ion transport [P];integral to membrane [C];response to stimulus [P];cell morphogenesis involved in neuron differentiation [P];signal transmission [P];protein complex [C];regulation of biological process [P];se…	43	38	5	0	0	0
Glaucophyta-Cyanophora_paradoxa_dxContig8629x5	1230	SYFM_ARATH	Q94K73	75306632	Phenylalanyl-tRNA synthetase, chloroplastic/mitochondrial	soluble fraction [C];phenylalanyl-tRNA aminoacylation [P];tRNA processing [P];phenylalanine-tRNA ligase activity [F];nucleotide binding [F];mitochondrial matrix [C];tRNA binding [F];chloroplast [C];membrane [C];EC:6.1.1.20;	43	42	1	0	0	0
Glaucophyta-Cyanophora_paradoxa_dxContig8660x2	843	RH2_ORYSJ	Q5VNM3	75321708	DEAD-box ATP-dependent RNA helicase 2	nuclear-transcribed mRNA catabolic process, nonsense-mediated decay [P];negative regulation of translation [P];mRNA transport [P];protein binding [F];nuclear speck [C];poly(A) RNA binding [F];mRNA processing [P];translation initiation factor activity [F];positive regulation of translation [P];cytoplasm [C];nucleolus [C];spliceosomal complex [C];RNA splicing [P];ATP-dependent RNA helicase activity…	43	41	2	39	39	0
Glaucophyta-Cyanophora_paradoxa_dxContig8681x3	1773	YJ94_YEAST	P47159	1352923	Uncharacterized membrane protein YJR124C	-	43	23	20	1	1	0
Glaucophyta-Cyanophora_paradoxa_dxContig9112x2	456	-	-	-	-	-	43	43	0	603	603	0
Glaucophyta-Cyanophora_paradoxa_dxContig9189x1	1167	HPT2_ORYSJ	Q0D576	338810404	Probable homogentisate phytyltransferase 2, chloroplastic	homogentisate phytyltransferase activity [F];cellular cell wall organization [P];vitamin E biosynthetic process [P];plastid [C];response to temperature stimulus [P];unsaturated fatty acid biosynthetic process [P];regulation of defense response [P];phloem sucrose loading [P];membrane [C];	43	14	29	20	20	0
Glaucophyta-Cyanophora_paradoxa_dxContig9545x2	1281	PGK_CANGA	Q6FKY1	52783161	Phosphoglycerate kinase	cytoplasm [C];phosphoglycerate kinase activity [F];phosphorylation [P];ATP binding [F];chromosome [C];glycolysis [P];EC:2.7.2.3;	43	32	11	495	495	0
Glaucophyta-Cyanophora_paradoxa_dxContig9820x1	1317	SREK1_RAT	Q9JKL7	37537914	Splicing regulatory glutamine/lysine-rich protein 1	binding [F];	43	29	14	56	56	0
Glaucophyta-Cyanophora_paradoxa_dxContig10142x1	474	PPIA_BLAGE	P54985	1706258	Peptidyl-prolyl cis-trans isomerase	cytosol [C];protein folding [P];mitochondrial inner membrane [C];regulation of apoptotic process [P];Cul3-RING ubiquitin ligase complex [C];SCF ubiquitin ligase complex [C];virion binding [F];membrane fraction [C];peptidyl-prolyl cis-trans isomerase activity [F];response to auxin stimulus [P];protein ubiquitination [P];initiation of viral infection [P];provirus integration [P];signal transduction…	42	41	1	2232	2232	0
Glaucophyta-Cyanophora_paradoxa_dxContig10264x1	723	CDC2A_ANTMA	Q38772	5921443	Cell division control protein 2 homolog A	protein complex assembly [P];embryo development ending in seed dormancy [P];ventricular cardiac muscle cell development [P];cyclin-dependent protein kinase holoenzyme complex [C];response to amine stimulus [P];midbody [C];response to electrical stimulus [P];RNA polymerase II carboxy-terminal domain kinase activity [F];chromosome, telomeric region [C];X chromosome [C];positive regulation of cardia…	42	28	14	72	72	0
Glaucophyta-Cyanophora_paradoxa_dxContig10687x1	561	-	-	-	-	-	42	41	1	175	175	0
Glaucophyta-Cyanophora_paradoxa_dxContig11068x4	1392	DNM3B_MOUSE	O88509	17374904	DNA (cytosine-5)-methyltransferase 3B	regulation of primary metabolic process [P];negative regulation of macromolecule metabolic process [P];methyltransferase activity [F];DNA methylation [P];intracellular organelle part [C];intracellular non-membrane-bounded organelle [C];negative regulation of cellular metabolic process [P];binding [F];nucleus [C];chromatin modification [P];EC:2.1.1.0;	42	36	6	0	0	0
[truncated: 30,124 more rows]
